# Supplementary material for: Study on the dynamic characteristics of rock surrounding a wellbore in energy storage areas during deep geothermal energy mining
Source: PLoS One. 2020 Aug 21;15(8):e0237823. doi: 10.1371/journal.pone.0237823 (PMC7442234; doi:10.1371/journal.pone.0237823)
Supplement: S1 Data — (ZIP) [file pone.0237823.s001.zip]

Archive with 15 entries (14 files):
- DATA/
- DATA/1+table 1.xlsx
- DATA/10+Figure 9.docx
- DATA/11+Figure 10.docx
- DATA/12+Figure 11.docx
- DATA/13+table 2.xlsx
- DATA/14+Figure 12.xlsx
- DATA/2+Figure 1.docx
- DATA/3+Figure 2.docx
- DATA/4+Figure 3.docx
- DATA/5+Figure 4.xlsx
- DATA/6+Figure 5.xlsx
- DATA/7+Figure 6.xlsx
- DATA/8+Figure 7.docx
- DATA/9+Figure 8.docx
