# Supplementary material for: Study on the dynamic characteristics of rock surrounding a wellbore in energy storage areas during deep geothermal energy mining
Source: PLoS One. 2020 Aug 21;15(8):e0237823. doi: 10.1371/journal.pone.0237823 (PMC7442234; doi:10.1371/journal.pone.0237823)
Supplement: S1 Data — (ZIP) [file pone.0237823.s001.zip › DATA/1+table 1.xlsx]

## Sheet: TABLE 1
				Sample	Outside diameter	Thickness	Density	Four factor level
				number	/mm	/mm	/(g/cm3)	Inside diameter	High temperature	Curing	Cycles
								/mm	treatment/℃	temperature/℃	/times
				GD1-1	49.88	30.48	2.6	0	400	40	1
				GD1-2	49.79	30.93	2.61	6.25
				GD1-3	49.41	30.36	2.62	11.71
				GD1-4	49.17	30.08	2.57	17.53
				GD1-5	49.15	30.32	2.58	22.39
				GD2-1	49.8	30.11	2.51	17.82	100	40	1
				GD2-2	49.88	29.86	2.58	17.93	250
				GD2-3	49.17	30.08	2.57	17.53	400
				GD2-4	49.35	30.26	2.57	17.79	550
				GD2-5	49.29	30.05	2.57	17.67	700
				GD3-1	49.86	30.13	2.61	17.97	400	10	1
				GD3-2	49.27	30.23	2.58	17.48		25
				GD3-3	49.17	30.08	2.57	17.53		40
				GD3-4	49.17	30	2.62	18.25		55
				GD3-5	49.15	30.13	2.63	18.31		70
				GD4-1	49.17	30.08	2.57	17.53	400	40	1
				GD4-2	49.09	30.17	2.63	18.08			3
				GD4-3	49.17	29.95	2.61	17.74			5
				GD4-4	49.15	29.81	2.63	18.39			7
				GD4-5	49	30.31	2.63	18.01			9
