# Supplementary material for: Study on the dynamic characteristics of rock surrounding a wellbore in energy storage areas during deep geothermal energy mining
Source: PLoS One. 2020 Aug 21;15(8):e0237823. doi: 10.1371/journal.pone.0237823 (PMC7442234; doi:10.1371/journal.pone.0237823)
Supplement: S1 Data — (ZIP) [file pone.0237823.s001.zip › DATA/13+table 2.xlsx]

## Sheet: Table2
							Sample	High temperature	Curing temperature	Dynamic tensile	Dynamic stretch elasticity
							number	Treatment /℃	/℃	Strength /MPa	Modulus /GPa
							D1	400	40	25.19	18.13
							D2			26.37	20.69
							D3			24.95	17.28
							Average			25.5	18.7
