# Supplementary material for: Study on the dynamic characteristics of rock surrounding a wellbore in energy storage areas during deep geothermal energy mining
Source: PLoS One. 2020 Aug 21;15(8):e0237823. doi: 10.1371/journal.pone.0237823 (PMC7442234; doi:10.1371/journal.pone.0237823)
Supplement: S1 Data — (ZIP) [file pone.0237823.s001.zip › DATA/14+Figure 12.xlsx]

## Sheet: Sheet1
				Inside wall strain of ring	Strain limit of granite	Radius r/mm	Outer wall strain of ring
				39.0209	1.36364	6.25	8.10449
				25.5924	1.36364	11.71	5.28954
				16.7741	1.36364	17.53	5.51996
				17.7702	1.36364	22.39	7.53838
