# Supplementary material for: Study on the dynamic characteristics of rock surrounding a wellbore in energy storage areas during deep geothermal energy mining
Source: PLoS One. 2020 Aug 21;15(8):e0237823. doi: 10.1371/journal.pone.0237823 (PMC7442234; doi:10.1371/journal.pone.0237823)
Supplement: S1 Data — (ZIP) [file pone.0237823.s001.zip › DATA/5+Figure 4.xlsx]

## Sheet: Fig4(a)
GD1-2	Strain	P(t)/KN	GD1-3	Strain	P(t)/KN	GD1-4	Strain	P(t)/KN	GD1-5	Strain	P(t)/KN
	0	0		0	0		0	0		0	0
	0	0		0	0		0	0		9.8628e-07	0.203235
	0	0		4.76818e-07	0.0982543		1.15049e-06	0.237072		9.8628e-07	0
	0	0		1.66889e-06	0.245642		1.43808e-06	0.0592625		1.6438e-06	0.13549
	0	0		3.09937e-06	0.294769		2.0133e-06	0.118532		3.6164e-06	0.406479
	3.289e-07	0.067774		4.52986e-06	0.294769		3.73901e-06	0.355604		4.27396e-06	0.135498
	8.2224e-07	0.101659		5.24508e-06	0.147381		5.17709e-06	0.296334		5.58904e-06	0.270989
	1.48004e-06	0.135548		6.43716e-06	0.245642		6.9028e-06	0.355604		7.23288e-06	0.338734
	2.30228e-06	0.169433		7.39082e-06	0.196515		1.00666e-05	0.651938		9.53428e-06	0.474232
	3.12452e-06	0.169433		8.5829e-06	0.245642		1.23675e-05	0.474136		1.15069e-05	0.406479
	4.769e-06	0.338866		1.07286e-05	0.442156		1.55313e-05	0.651938		1.31507e-05	0.338734
	5.75568e-06	0.203318		1.31128e-05	0.491283		1.98456e-05	0.88901		1.4137e-05	0.203244
	6.74236e-06	0.203318		1.52585e-05	0.442156		2.47351e-05	1.00754		1.54521e-05	0.270989
	8.05794e-06	0.271092		1.81195e-05	0.589538		2.90494e-05	0.88901		1.64384e-05	0.203244
	9.86686e-06	0.372751		2.21725e-05	0.83518		3.42265e-05	1.06681		1.67672e-05	0.0677451
	1.21691e-05	0.474409		2.50335e-05	0.589538		3.96912e-05	1.12607		1.77535e-05	0.203244
	1.46358e-05	0.508298		2.95634e-05	0.933434		4.60187e-05	1.30387		1.90686e-05	0.270989
	1.69381e-05	0.474409		3.38548e-05	0.884307		5.23463e-05	1.30387		2.07124e-05	0.338734
	1.90759e-05	0.440525		3.79078e-05	0.83518		6.01119e-05	1.6002		2.16988e-05	0.203244
	2.17071e-05	0.542183		4.26761e-05	0.982561		6.84527e-05	1.71873		2.33426e-05	0.338734
	2.33516e-05	0.338866		4.76828e-05	1.03169		7.82316e-05	2.01506		2.53152e-05	0.406479
	2.53249e-05	0.40664		5.29279e-05	1.08082		8.71476e-05	1.83726		2.6959e-05	0.338734
	2.71339e-05	0.372751		5.76961e-05	0.982561		9.72141e-05	2.07432		2.9918e-05	0.609722
	2.91072e-05	0.40664		6.31796e-05	1.12994		0.000107568	2.13359		3.32056e-05	0.677468
	3.12451e-05	0.440525		6.79479e-05	0.982561		0.000117347	2.01506		3.51782e-05	0.406479
	3.43696e-05	0.643842		7.24778e-05	0.933434		0.000126838	1.95579		3.9781e-05	0.948448
	3.74941e-05	0.643842		7.74844e-05	1.03169		0.000137192	2.13359		4.537e-05	1.15168
	4.14408e-05	0.813271		8.29679e-05	1.12994		0.000147259	2.07432		4.93152e-05	0.812958
	4.57164e-05	0.881041		8.8213e-05	1.08082		0.000158476	2.31138		5.42466e-05	1.01619
	5.03209e-05	0.948811		9.36965e-05	1.12994		0.000169693	2.31138		5.98356e-05	1.15168
	5.52542e-05	1.01658		9.84648e-05	0.982561		0.000181485	2.42991		6.57534e-05	1.21943
	6.06809e-05	1.11824		0.000104187	1.17907		0.000193564	2.48917		7.13424e-05	1.15168
	6.62721e-05	1.15212		0.000109909	1.17907		0.000207082	2.78549		7.79177e-05	1.35492
	7.16988e-05	1.11824		0.000116346	1.32645		0.000220887	2.84475		8.4493e-05	1.35492
	7.67966e-05	1.05047		0.000121829	1.12994		0.00023383	2.66697		9.10682e-05	1.35492
	8.25521e-05	1.18601		0.000128505	1.37558		0.000246772	2.66697		9.73148e-05	1.28717
	8.83077e-05	1.18601		0.00013518	1.37558		0.000259427	2.6077		0.000104219	1.42266
	9.47211e-05	1.32155		0.000142333	1.47383		0.000272657	2.72623		0.000112109	1.6259
	0.000101628	1.4232		0.000149723	1.52296		0.000285888	2.72623		0.000119342	1.49041
	0.000108863	1.49097		0.000158068	1.71947		0.00029883	2.66697		0.000126903	1.55815
	0.000116428	1.55874		0.000165935	1.62121		0.00031206	2.72623		0.000135451	1.76138
	0.000124979	1.76204		0.000174757	1.81772		0.000326441	2.96328		0.000143013	1.55815
	0.000134023	1.8637		0.000184055	1.91597		0.000339958	2.78549		0.000151232	1.69364
	0.00014241	1.72816		0.000193114	1.86684		0.000354051	2.90402		0.000158793	1.55815
	0.000151289	1.82981		0.000202651	1.9651		0.000368719	3.02255		0.000166684	1.6259
	0.000160334	1.8637		0.00021171	1.86684		0.000383963	3.14107		0.000174903	1.69364
	0.000168885	1.76204		0.000221247	1.9651		0.000397768	2.84475		0.000183451	1.76138
	0.000178258	1.93147		0.000231021	2.01423		0.000411861	2.90402		0.000191341	1.6259
	0.000187796	1.96535		0.000241035	2.06335		0.000426529	3.02255		0.000199231	1.6259
	0.000197662	2.03312		0.000250333	1.91597		0.000440622	2.90402		0.000208437	1.89687
	0.000208186	2.16865		0.000261061	2.21073		0.00045529	3.02255		0.000217642	1.89687
	0.000218875	2.20253		0.00027179	2.21073		0.000471971	3.43739		0.000228162	2.16784
	0.000229728	2.23642		0.000282756	2.25985		0.000488365	3.37812		0.000239669	2.37108
	0.000241239	2.37195		0.000294438	2.40722		0.000505621	3.55591		0.000250189	2.16784
	0.000253243	2.4736		0.000305167	2.21073		0.000523165	3.61517		0.000261367	2.30333
	0.000265412	2.50748		0.000317564	2.5546		0.000539847	3.43739		0.000272545	2.30333
	0.000278073	2.60913		0.000329484	2.45635		0.000557966	3.7337		0.00028438	2.43882
	0.000291064	2.6769		0.000341166	2.40722		0.000574935	3.49665		0.000296873	2.57431
	0.000304055	2.6769		0.00035404	2.65285		0.000592479	3.61517		0.000309366	2.57431
	0.000318361	2.94795		0.000368583	2.99673		0.000610598	3.7337		0.000321859	2.57431
	0.000333325	3.08348		0.000383126	2.99673		0.000628717	3.7337		0.00033468	2.64205
	0.000349111	3.25289		0.000399099	3.29147		0.000646837	3.7337		0.000347831	2.70979
	0.000366048	3.49006		0.000413404	2.9476		0.000664668	3.67444		0.000361638	2.84528
	0.000383807	3.65947		0.0004289	3.19322		0.000682788	3.7337		0.000375446	2.84528
	0.000402059	3.76111		0.000444396	3.19322		0.000701194	3.79296		0.000389583	2.91301
	0.000421462	3.99828		0.000460608	3.34059		0.000719601	3.79296		0.000403719	2.91301
	0.00044251	4.33708		0.00047825	3.63533		0.000738583	3.91149		0.000418185	2.98076
	0.000463886	4.40484		0.000496368	3.73358		0.000758141	4.03		0.00043265	2.98076
	0.000485755	4.50648		0.000514725	3.7827		0.000776547	3.79296		0.000448102	3.18399
	0.000508447	4.67588		0.000533559	3.88095		0.000796392	4.08927		0.000463224	3.11624
	0.000531796	4.81139		0.00055144	3.68446		0.000815087	3.85222		0.000479333	3.31947
	0.000555638	4.91303		0.000569797	3.7827		0.000832918	3.67444		0.0004961	3.45495
	0.000580632	5.15018		0.000588392	3.83182		0.000849887	3.49665		0.000512538	3.38721
	0.000606611	5.35345		0.000606272	3.68446		0.000868582	3.85222		0.000529633	3.5227
	0.000633249	5.48897		0.000625345	3.93007		0.000886413	3.67444		0.000547386	3.65818
	0.000661366	5.79387		0.000644655	3.97919		0.000905683	3.97074		0.000566125	3.8614
	0.000690305	5.96326		0.000664204	4.02831		0.000924952	3.97074		0.000584206	3.72591
	0.000719902	6.09876		0.00068423	4.12656		0.000944797	4.08927		0.000603931	4.06462
	0.000749663	6.13264		0.000703541	3.97919		0.00096493	4.14853		0.000623328	3.99688
	0.000781068	6.47141		0.00072309	4.02831		0.000985637	4.26705		0.000643382	4.13236
	0.00081313	6.60692		0.000743831	4.27393		0.00100721	4.44484		0.000663107	4.06462
	0.000846837	6.94567		0.000765287	4.42129		0.00102964	4.62262		0.000682175	3.92913
	0.00088153	7.14893		0.000787935	4.66691		0.00105179	4.56336		0.000700914	3.8614
	0.000916881	7.28443		0.000810583	4.66691		0.00107393	4.56336		0.000719981	3.92913
	0.000954204	7.69093		0.000833231	4.66691		0.00109636	4.62262		0.000739378	3.99688
	0.000993007	7.9958		0.000856594	4.81427		0.0011188	4.62262		0.000759103	4.06462
	0.00103345	8.33454		0.000879719	4.76515		0.00114094	4.56336		0.000778499	3.99688
	0.00107554	8.67327		0.000902843	4.76515		0.00116251	4.44484		0.000799868	4.40332
	0.00111895	8.94425		0.000927398	5.05988		0.0011838	4.38557		0.000821237	4.40332
	0.00116351	9.18136		0.000951715	5.01075		0.00120508	4.38557		0.000844249	4.74202
	0.00120971	9.52008		0.0009777	5.3546		0.00122636	4.38557		0.000866933	4.67428
	0.00125722	9.79105		0.00100345	5.30548		0.00124793	4.44484		0.000890603	4.87749
	0.00130737	10.333		0.00103039	5.55108		0.00127094	4.74114		0.000914273	4.87749
	0.00135883	10.6039		0.00105685	5.45284		0.00129452	4.85966		0.000937614	4.80975
	0.00141193	10.9426		0.0010826	5.30548		0.00131839	4.91892		0.000961613	4.94524
	0.001467	11.3491		0.00110858	5.3546		0.00134227	4.91892		0.000985612	4.94524
	0.00152422	11.7894		0.00113528	5.50196		0.00136642	4.97818		0.00100928	4.87749
	0.0015834	12.1958		0.00116198	5.50196		0.00139058	4.97818		0.00103394	5.08071
	0.00164555	12.8054		0.00118987	5.74756		0.00141503	5.03744		0.0010609	5.55488
	0.00171015	13.3134		0.00121777	5.74756		0.0014389	4.91892		0.00108785	5.55488
	0.00177624	13.6182		0.00124685	5.99315		0.00146248	4.85966		0.00111547	5.69036
	0.00184381	13.9229		0.0012757	5.94404		0.00148751	5.15596		0.00114407	5.89357
	0.00191318	14.2954		0.00130597	6.23875		0.00151224	5.0967		0.00117234	5.82583
	0.00198453	14.7018		0.00133649	6.28788		0.00153755	5.21522		0.00120193	6.09678
	0.00205834	15.2098		0.00136748	6.38611		0.00156257	5.15596		0.00123086	5.96131
	0.00213412	15.6161		0.00140038	6.77906		0.00158788	5.21522		0.00125946	5.89357
	0.00221188	16.0224		0.00143351	6.82818		0.00161434	5.45226		0.0012897	6.23225
	0.0022921	16.5304		0.00146808	7.12288		0.00163993	5.27448		0.00131962	6.16452
	0.00237478	17.0383		0.00150193	6.97553		0.00166668	5.51152		0.00134953	6.16452
	0.0024596	17.4784		0.00153674	7.172		0.00169343	5.51152		0.00137945	6.16452
	0.00254705	18.0202		0.00157106	7.07377		0.00172104	5.6893		0.00141035	6.36773
	0.00263713	18.5619		0.00160587	7.172		0.00174893	5.74855		0.00144191	6.5032
	0.00272885	18.9004		0.00164043	7.12288		0.00177769	5.92633		0.00147413	6.63867
	0.00282288	19.3744		0.00167572	7.27023		0.00180645	5.92633		0.00150634	6.63867
	0.00291936	19.8823		0.00171171	7.41759		0.00183493	5.86707		0.0015379	6.5032
	0.00301782	20.2885		0.00174866	7.61406		0.00186397	5.98559		0.00157045	6.70641
	0.00311858	20.7625		0.00178633	7.76141		0.00189245	5.86707		0.00160234	6.57094
	0.00322098	21.101		0.00182519	8.00699		0.00192207	6.10411		0.00163488	6.70641
	0.00332519	21.4734		0.001865	8.20345		0.00195227	6.22262		0.00166809	6.84188
	0.00343186	21.9812		0.00190505	8.25257		0.00198218	6.16336		0.00169997	6.57094
	0.00354116	22.5228		0.00194652	8.54726		0.00201295	6.34114		0.00173515	7.2483
	0.00365309	23.0644		0.00198681	8.30168		0.00204458	6.51891		0.00176934	7.04509
	0.0037665	23.3691		0.00202662	8.20345		0.00207651	6.57817		0.00180418	7.18056
	0.00388188	23.7752		0.00206715	8.3508		0.00210757	6.4004		0.00184067	7.51924
	0.00399972	24.283		0.0021091	8.64549		0.00213863	6.4004		0.00187684	7.4515
	0.00411937	24.6553		0.00215106	8.64549		0.0021694	6.34114		0.00191333	7.51924
	0.00424116	25.0953		0.00219397	8.84196		0.00219989	6.28188		0.00194949	7.4515
	0.0043654	25.603		0.00223807	9.08753		0.00223066	6.34114		0.00198696	7.72244
	0.00449212	26.1107		0.00228217	9.08753		0.0022623	6.51891		0.00202444	7.72244
	0.00462096	26.5507		0.00232699	9.23487		0.00229594	6.93371		0.00206192	7.72244
	0.00475162	26.923		0.00237228	9.3331		0.00233046	7.11148		0.00209972	7.79018
	0.0048849	27.4644		0.00241829	9.48044		0.00236439	6.99297		0.00213818	7.92564
	0.00502032	27.9044		0.00246501	9.62778		0.00239977	7.28925		0.00217697	7.99338
	0.00515672	28.1075		0.00251245	9.77512		0.00243543	7.34851		0.0022184	8.53524
	0.00529526	28.5474		0.00256036	9.87335		0.00247023	7.17074		0.00226113	8.80617
	0.0054356	28.9196		0.00260899	10.0207		0.00250589	7.34851		0.00230124	8.26431
	0.00557742	29.2242		0.00265786	10.0698		0.00254126	7.28925		0.00234266	8.53524
	0.00572138	29.6641		0.00270744	10.2171		0.00257606	7.17074		0.00238408	8.53524
	0.00586747	30.104		0.00275798	10.4136		0.00261	6.99297		0.00242681	8.80617
	0.00601488	30.3747		0.00280923	10.5609		0.0026448	7.17074		0.00246922	8.73844
	0.0061636	30.6454		0.00286119	10.7083		0.00267988	7.22999		0.00251294	9.00937
	0.00631494	31.1868		0.00291411	10.9047		0.00271612	7.46702		0.00255798	9.2803
	0.0064681	31.559		0.00296799	11.1012		0.0027512	7.22999		0.00260006	8.67071
	0.00662256	31.8297		0.00302186	11.1012		0.00278802	7.58553		0.00264509	9.2803
	0.00677818	32.0666		0.00307621	11.1994		0.00282512	7.64479		0.0026898	9.21257
	0.00693511	32.3373		0.00313056	11.1994		0.0028625	7.70404		0.00273484	9.2803
	0.00709352	32.6418		0.00318562	11.3467		0.00289989	7.70404		0.00277987	9.2803
	0.00725274	32.811		0.00324212	11.6414		0.00293785	7.82255		0.00282622	9.55123
	0.00741296	33.014		0.00329837	11.5923		0.00297783	8.23734		0.00287159	9.34803
	0.00757399	33.1831		0.00335558	11.7887		0.00301723	8.11883		0.00291827	9.61896
	0.00773617	33.42		0.00341374	11.9851		0.00305749	8.2966		0.00296561	9.75442
	0.0079	33.7583		0.0034731	12.2307		0.00309631	8.00032		0.00301393	9.95762
	0.00806448	33.8936		0.00353317	12.378		0.00313629	8.23734		0.00306159	9.82216
	0.00822929	33.9613		0.00359395	12.5254		0.00317655	8.2966		0.00311058	10.0931
	0.00839492	34.1305		0.00365474	12.5254		0.00321796	8.53361		0.00316021	10.2285
	0.00856121	34.2658		0.00371647	12.7218		0.00325851	8.35585		0.00321117	10.4995
	0.00872816	34.4011		0.00377797	12.6727		0.00329993	8.53361		0.00326245	10.5672
	0.00889625	34.6379		0.00384114	13.0164		0.00334163	8.59287		0.00331537	10.9058
	0.00906402	34.5703		0.00390478	13.1147		0.00338333	8.59287		0.00336698	10.6349
	0.00923343	34.9086		0.00396891	13.2129		0.00342589	8.77063		0.00341892	10.7026
	0.00940251	34.8409		0.00403398	13.4093		0.00346817	8.71138		0.00347152	10.8381
	0.00957208	34.9424		0.00409929	13.4584		0.00351188	9.00765		0.00352477	10.9736
	0.00974214	35.0439		0.00416556	13.6548		0.00355502	8.88914		0.00358	11.3799
	0.00991303	35.2131		0.00423301	13.9004		0.00359902	9.0669		0.00363489	11.3122
	0.0100837	35.1792		0.00430142	14.0968		0.00364331	9.12616		0.00369012	11.3799
	0.0102545	35.1792		0.00437103	14.3423		0.00368759	9.12616		0.00374633	11.5831
	0.0104254	35.2131		0.00444063	14.3423		0.0037316	9.0669		0.0038032	11.7186
	0.0105977	35.5175		0.00451166	14.637		0.00377646	9.24466		0.00385974	11.6509
	0.0107701	35.5175		0.00458293	14.6861		0.00382218	9.42242		0.00391793	11.9895
	0.0109428	35.5852		0.00465491	14.8334		0.00386849	9.54092		0.00397742	12.2604
	0.0111164	35.7882		0.00472666	14.7843		0.00391536	9.65943		0.00403725	12.3281
	0.0112909	35.9573		0.00479865	14.8334		0.00396281	9.77794		0.00409774	12.4636
	0.0114661	36.0926		0.00487182	15.0789		0.00401026	9.77794		0.00415789	12.3959
	0.0116413	36.0926		0.00494643	15.3735		0.00405858	9.95569		0.00421903	12.599
	0.0118169	36.1941		0.00502223	15.6191		0.00410517	9.60018		0.00428083	12.7345
	0.0119927	36.228		0.0050985	15.7173		0.00415233	9.71868		0.00434165	12.5313
	0.0121679	36.0926		0.00517549	15.8646		0.00419949	9.71868		0.00440279	12.599
	0.0123433	36.1603		0.00525272	15.9137		0.00424666	9.71868		0.00446426	12.6668
	0.012519	36.1941		0.00533114	16.1592		0.00429382	9.71868		0.00452573	12.6668
	0.0126948	36.228		0.00541122	16.5029		0.00434185	9.89644		0.00458884	13.0054
	0.0128706	36.228		0.00549202	16.6502		0.00439131	10.1927		0.00465393	13.4118
	0.0130463	36.1941		0.00557378	16.8466		0.00444078	10.1927		0.00471868	13.344
	0.0132224	36.2956		0.00565649	17.043		0.00449082	10.3112		0.00478377	13.4118
	0.0133985	36.2956		0.00573896	16.9939		0.00454201	10.5482		0.00485083	13.8181
	0.0135753	36.4309		0.00582262	17.2395		0.00459377	10.6667		0.00491789	13.8181
	0.0137529	36.6001		0.00590652	17.2886		0.00464611	10.7852		0.0049856	13.9535
	0.0139302	36.5324		0.00599185	17.5832		0.00469845	10.7852		0.00505365	14.0213
	0.0141074	36.4986		0.00607813	17.7796		0.00475165	10.963		0.00512136	13.9535
	0.0142846	36.5324		0.00616465	17.8287		0.00480428	10.8445		0.00519039	14.2244
	0.0144629	36.7354		0.00625284	18.1724		0.00485748	10.963		0.00525745	13.8181
	0.0146417	36.8369		0.00634246	18.467		0.00491068	10.963		0.00532549	14.0213
	0.0148206	36.8707		0.00643398	18.8598		0.00496532	11.2592		0.00539485	14.2922
	0.0150004	37.0398		0.00652694	19.1543		0.00501967	11.2		0.00546552	14.5631
	0.0151804	37.1075		0.00662013	19.2034		0.0050746	11.3185		0.00553685	14.6985
	0.0153622	37.4458		0.00671404	19.3507		0.0051301	11.437		0.00560983	15.0371
	0.0155444	37.5472		0.00680794	19.3507		0.00518503	11.3185		0.0056828	15.0371
	0.0157274	37.7164		0.00690352	19.6944		0.00524111	11.5555		0.00575742	15.3757
	0.0159106	37.7502		0.00700005	19.8908		0.00529891	11.911		0.00583171	15.308
	0.0160945	37.8855		0.00709657	19.8908		0.00535528	11.6147		0.00590698	15.5112
	0.0162795	38.1223		0.00719453	20.1854		0.00541308	11.911		0.00598357	15.7821
	0.016465	38.2238		0.00729368	20.4309		0.00547088	11.911		0.00606016	15.7821
	0.0166519	38.5282		0.00739474	20.8237		0.00552897	11.9702		0.00613839	16.1207
	0.0168399	38.7311		0.00749722	21.1182		0.00558793	12.148		0.00621564	15.9175
	0.0170282	38.7988		0.00760066	21.3146		0.00564774	12.3257		0.00629222	15.7821
	0.0172176	39.0356		0.00770576	21.6583		0.00570698	12.2072		0.00636848	15.7144
	0.017409	39.4415		0.00781158	21.8055		0.00576622	12.2072		0.00644803	16.3916
	0.0176021	39.7797		0.00791812	21.9528		0.00582661	12.4442		0.00652626	16.1207
	0.0177968	40.1179		0.00802513	22.051		0.00588643	12.3257		0.00660647	16.527
	0.0179933	40.49		0.00813452	22.542		0.00594682	12.4442		0.00668634	16.4593
	0.0181914	40.8282		0.00824392	22.542		0.00600836	12.6812		0.00676852	16.9333
	0.018391	41.1326		0.00835426	22.7383		0.00607019	12.7404		0.00685102	17.001
	0.0185927	41.5722		0.00846699	23.2292		0.0061323	12.7997		0.00693418	17.1365
	0.0187955	41.7752		0.00858068	23.4256		0.00619355	12.6219		0.00701866	17.4074
	0.0190005	42.2486		0.00869507	23.5729		0.00625509	12.6812		0.00710346	17.4751
	0.0192065	42.4516		0.00881042	23.7692		0.00631721	12.7997		0.00718926	17.6782
	0.0194138	42.7221		0.00892696	24.0147		0.00637961	12.8589		0.00727505	17.6782
	0.0196225	42.9927		0.00904398	24.1129		0.00644288	13.0367		0.00736117	17.746
	0.0198329	43.3646		0.00916243	24.4074		0.00650672	13.1552		0.00744827	17.9491
	0.020045	43.7028		0.00928159	24.5547		0.00657056	13.1552		0.00753505	17.8814
	0.0202584	43.9734		0.00940242	24.8983		0.0066367	13.6291		0.00762182	17.8814
	0.0204736	44.3453		0.00952372	24.9965		0.00670342	13.7476		0.00770794	17.746
	0.0206898	44.5482		0.0096455	25.0947		0.00676898	13.5106		0.00779472	17.8814
	0.0209085	45.0555		0.00976919	25.4874		0.00683685	13.9846		0.00788215	18.0168
	0.0211286	45.3598		0.00989455	25.831		0.00690443	13.9254		0.00797024	18.1523
	0.0213507	45.7656		0.0100213	26.1255		0.00697229	13.9846		0.00805833	18.1523
	0.0215746	46.1375		0.0101488	26.2728		0.00704016	13.9846		0.00814873	18.6263
	0.0217996	46.3742		0.0102778	26.5673		0.00710687	13.7476		0.00824043	18.8972
	0.0220265	46.7461		0.0104081	26.8618		0.0071733	13.6884		0.00833247	18.9649
	0.0222555	47.1857		0.0105394	27.0582		0.00724088	13.9254		0.00842417	18.8972
	0.0224863	47.5576		0.0106715	27.2054		0.00730875	13.9846		0.00851654	19.0326
	0.0227202	48.2		0.0108054	27.5981		0.00737776	14.2216		0.00861054	19.3712
	0.0229557	48.5381		0.0109412	27.9908		0.0074462	14.1031		0.00870258	18.9649
	0.0231942	49.1467		0.011078	28.1871		0.0075158	14.3401		0.00879593	19.2357
	0.0234344	49.4847		0.0112167	28.5798		0.00758711	14.6956		0.00888927	19.2357
	0.0236765	49.8904		0.0113568	28.8743		0.0076567	14.3401		0.00898295	19.3034
	0.0239206	50.2961		0.0114984	29.1688		0.00772744	14.5771		0.00907926	19.8452
	0.0241671	50.8032		0.0116411	29.4142		0.00779905	14.7548		0.00917589	19.9129
	0.024415	51.0736		0.0117853	29.7087		0.00787123	14.8733		0.0092722	19.8452
	0.0246649	51.5131		0.0119311	30.0523		0.0079434	14.8733		0.00936752	19.642
	0.0249164	51.8173		0.0120775	30.1504		0.0080153	14.814		0.00946284	19.642
	0.0251687	51.9864		0.0122259	30.5921		0.00808862	15.1103		0.00955882	19.7775
	0.0254226	52.3244		0.0123753	30.7885		0.00816166	15.051		0.00965381	19.5743
	0.025678	52.6286		0.0125252	30.8866		0.00823499	15.1103		0.00975078	19.9806
	0.0259356	53.0681		0.0126773	31.3283		0.00830947	15.3472		0.0098484	20.116
	0.0261944	53.3385		0.0128305	31.5737		0.00838395	15.3472		0.0099447	19.8452
	0.0264546	53.6089		0.0129847	31.77		0.00845872	15.4065		0.0100413	19.9129
	0.0267155	53.7779		0.0131403	32.0645		0.00853463	15.6435		0.0101383	19.9806
	0.0269782	54.1159		0.0132975	32.4081		0.00861026	15.5842		0.0102356	20.0483
	0.0272416	54.2849		0.0134567	32.8007		0.00868589	15.5842		0.0103332	20.116
	0.027506	54.4877		0.0136171	33.046		0.00876267	15.8212		0.0104308	20.116
	0.0277714	54.6905		0.0137786	33.2914		0.00884002	15.9397		0.0105288	20.1837
	0.0280383	54.9947		0.0139416	33.5859		0.00891738	15.9397		0.0106264	20.116
	0.028306	55.1637		0.0141056	33.7822		0.0089953	16.0582		0.010724	20.116
	0.0285758	55.603		0.0142702	33.9294		0.00907438	16.2951		0.0108233	20.4546
	0.028846	55.6706		0.0144358	34.1257		0.00915375	16.3544		0.0109235	20.6577
	0.0291177	55.9748		0.0146033	34.5183		0.00923311	16.3544		0.0110228	20.4546
	0.0293906	56.2452		0.0147711	34.5674		0.00931248	16.3544		0.0111231	20.6577
	0.0296632	56.1776		0.014941	35.009		0.009393	16.5913		0.011224	20.7932
	0.0299359	56.1776		0.0151118	35.2053		0.0094738	16.6506		0.0113249	20.7932
	0.0302098	56.448		0.0152844	35.5488		0.00955345	16.4136		0.0114254	20.7255
	0.0304824	56.1776		0.0154569	35.5488		0.00963512	16.8283		0.0115257	20.6577
	0.030756	56.3804		0.0156301	35.696		0.00971621	16.7098		0.0116259	20.6577
	0.0310303	56.5156		0.0158052	36.0886		0.00979903	17.0653		0.0117255	20.5223
	0.0313044	56.4818		0.0159811	36.2358		0.00988127	16.9468		0.0118258	20.6577
	0.0315777	56.3128		0.0161576	36.383		0.00996466	17.1837		0.011927	20.8609
	0.0318521	56.5494		0.0163352	36.5793		0.0100481	17.1837		0.0120286	20.9286
	0.0321264	56.5156		0.0165132	36.6775		0.0101317	17.243		0.0121298	20.8609
	0.0324008	56.5494		0.0166928	37.021		0.0102154	17.243		0.0122311	20.8609
	0.0326746	56.4142		0.0168725	37.021		0.0102999	17.4207		0.0123313	20.6577
	0.032949	56.5494		0.0170538	37.3644		0.0103848	17.4799		0.0124309	20.5223
	0.0332237	56.617		0.0172356	37.4626		0.0104696	17.4799		0.0125308	20.59
	0.0334987	56.6508		0.0174186	37.7079		0.0105567	17.9539		0.0126298	20.3869
	0.0337733	56.5832		0.0176025	37.9042		0.010643	17.7761		0.0127287	20.3869
	0.0340477	56.5494		0.0177872	38.0514		0.0107298	17.8946		0.012828	20.4546
	0.0343221	56.5494		0.0179716	38.0023		0.0108164	17.8354		0.0129272	20.4546
	0.0345967	56.5832		0.0181587	38.5421		0.0109032	17.8946		0.0130271	20.59
	0.0348705	56.4142		0.018345	38.3949		0.0109921	18.3093		0.0131258	20.3192
	0.0351439	56.3466		0.0185342	38.9837		0.0110807	18.2501		0.013225	20.4546
	0.035417	56.279		0.0187238	39.0818		0.0111707	18.5463		0.0133226	20.116
	0.0356895	56.1438		0.018914	39.18		0.0112598	18.3685		0.0134209	20.2515
	0.0359621	56.1776		0.0191043	39.229		0.0113498	18.5463		0.0135189	20.1837
	0.0362339	56.0086		0.0192957	39.4253		0.0114404	18.6647		0.0136171	20.2515
	0.0365049	55.8396		0.019487	39.4253		0.0115315	18.7832		0.0137138	19.9129
	0.0367754	55.7382		0.01968	39.7687		0.0116238	19.0202		0.0138101	19.8452
	0.0370456	55.6706		0.0198737	39.9159		0.0117179	19.3756		0.0139067	19.9129
	0.0373147	55.4679		0.0200679	40.0141		0.0118125	19.4941		0.014002	19.642
	0.0375836	55.4003		0.0202621	40.0141		0.0119065	19.3756		0.014097	19.5743
	0.0378523	55.3665		0.0204579	40.3575		0.0120014	19.5533		0.014193	19.7775
	0.0381201	55.1975		0.0206533	40.2594		0.012096	19.4941		0.0142883	19.642
	0.0383877	55.1299		0.0208499	40.5047		0.0121909	19.5533		0.014384	19.7097
	0.0386547	55.0285		0.0210459	40.4066		0.0122852	19.4348		0.01448	19.7775
	0.0389208	54.8257		0.021243	40.6028		0.0123795	19.4348		0.0145769	19.9806
	0.039186	54.6567		0.02144	40.6028		0.012475	19.6718		0.0146729	19.7775
	0.039451	54.5891		0.0216371	40.6028		0.0125704	19.6718		0.0147692	19.8452
	0.0397154	54.4877		0.0218343	40.6519		0.012667	19.9087		0.0148649	19.7097
	0.0399793	54.3863		0.0220314	40.6028		0.0127648	20.1457		0.0149602	19.642
	0.0402421	54.1497		0.0222299	40.8972		0.0128634	20.3234		0.0150539	19.3034
	0.0405042	54.0145		0.022429	41.0444		0.0129618	20.2641		0.0151475	19.3034
	0.040766	53.9469		0.0226275	40.8972		0.013061	20.4418		0.0152389	18.8294
	0.0410273	53.8455		0.0228272	41.1425		0.0131605	20.5011		0.0153303	18.8294
	0.0412883	53.7779		0.0230266	41.0935		0.01326	20.5011		0.0154213	18.7617
	0.0415483	53.5751		0.023226	41.0935		0.0133609	20.7972		0.0155134	18.9649
	0.0418078	53.4737		0.0234257	41.1425		0.0134618	20.7972		0.0156044	18.7617
	0.0420665	53.3047		0.0236251	41.0935		0.0135636	20.9749		0.0156955	18.7617
	0.0423245	53.1695		0.0238248	41.1425		0.0136651	20.9157		0.0157862	18.694
	0.0425819	53.0342		0.0240249	41.2407		0.0137666	20.9157		0.0158772	18.7617
	0.0428396	53.1019		0.0242248	41.1916		0.0138681	20.9157		0.0159663	18.3554
	0.0430965	52.9328		0.0244247	41.1916		0.0139716	21.3304		0.016056	18.4908
	0.0433532	52.899		0.0246251	41.2897		0.0140757	21.4488		0.0161445	18.22
	0.0436086	52.6286		0.0248243	41.0444		0.0141804	21.5673		0.0162322	18.0845
	0.0438641	52.6624		0.0250237	41.0935		0.0142856	21.6858		0.016319	17.8814
	0.0441189	52.4934		0.0252224	40.9463		0.0143929	22.1004		0.0164048	17.6782
	0.0443728	52.3244		0.0254209	40.8972		0.0145004	22.1596		0.0164899	17.5428
	0.0446269	52.3582		0.0256186	40.75		0.0146082	22.2189		0.0165734	17.2042
	0.0448815	52.4596		0.0258154	40.5538		0.0147172	22.4558		0.0166576	17.3396
	0.0451352	52.2906		0.026012	40.5047		0.014825	22.2189		0.0167411	17.2042
	0.045389	52.2906		0.0262071	40.2103		0.014934	22.4558		0.0168242	17.1365
	0.0456421	52.1554		0.026402	40.1613		0.0150441	22.6927		0.0169064	16.9333
	0.0458954	52.1892		0.0265964	40.0631		0.015154	22.6335		0.0169879	16.7979
	0.0461478	52.0202		0.0267901	39.9159		0.0152655	22.9889		0.0170701	16.9333
	0.0463998	51.9187		0.0269848	40.1122		0.0153759	22.7519		0.017151	16.6624
	0.0466512	51.8173		0.027178	39.8178		0.0154875	22.9889		0.0172308	16.4593
	0.0469022	51.7159		0.0273701	39.5725		0.0155994	23.0481		0.01731	16.3238
	0.0471525	51.5807		0.0275616	39.4744		0.0157109	22.9889		0.0173883	16.1207
	0.0474027	51.5469		0.0277523	39.2781		0.0158233	23.1666		0.0174659	15.9852
	0.0476532	51.6145		0.0279422	39.1309		0.0159352	23.0481		0.0175418	15.6466
	0.0479027	51.4117		0.0281311	38.9346		0.0160479	23.2258		0.0176171	15.5112
	0.048152	51.3779		0.0283193	38.7874		0.0161621	23.5219		0.017691	15.2403
	0.0484003	51.1751		0.0285071	38.6893		0.0162765	23.5812		0.0177637	14.9694
	0.0486485	51.1413		0.0286939	38.493		0.0163915	23.6996		0.0178347	14.6308
	0.0488956	50.9046		0.02888	38.3458		0.0165071	23.8181		0.0179057	14.6308
	0.0491423	50.837		0.0290663	38.3949		0.0166241	24.1142		0.0179747	14.2244
	0.0493885	50.7356		0.0292522	38.2967		0.0167411	24.1142		0.0180424	13.9535
	0.0496345	50.7018		0.0294378	38.2477		0.0168596	24.4104		0.0181101	13.9535
	0.0498801	50.6004		0.0296227	38.1005		0.0169786	24.5288		0.0181769	13.7504
	0.050125	50.4651		0.0298066	37.9042		0.017098	24.5881		0.0182439	13.8181
	0.0503702	50.5327		0.0299906	37.9042		0.017217	24.5288		0.01831	13.6149
	0.0506146	50.3637		0.0301745	37.9042		0.0173363	24.5881		0.0183751	13.4118
	0.0508589	50.3299		0.0303575	37.7079		0.0174559	24.6473		0.0184388	13.1409
	0.0511018	50.0595		0.03054	37.6098		0.0175753	24.5881		0.0185013	12.8699
	0.0513439	49.8904		0.0307225	37.6098		0.017696	24.8842		0.0185628	12.6668
	0.0515854	49.7552		0.0309039	37.3644		0.0178165	24.825		0.0186233	12.4636
	0.051826	49.5862		0.0310845	37.2172		0.0179381	25.0619		0.0186841	12.5313
	0.0520662	49.4847		0.0312641	37.021		0.0180603	25.1804		0.0187429	12.1249
	0.0523056	49.3495		0.0314426	36.7756		0.0181825	25.1804		0.0188017	12.1249
	0.0525437	49.0452		0.0316199	36.5303		0.0183064	25.5357		0.0188609	12.1927
	0.0527815	49.0114		0.031796	36.2849		0.0184309	25.6542		0.0189191	11.9895
	0.0530172	48.5719		0.0319713	36.1377		0.0185548	25.5357		0.018976	11.7186
	0.0532516	48.3014		0.0321455	35.8923		0.0186811	26.0095		0.0190322	11.5831
	0.0534847	48.031		0.0323187	35.696		0.0188059	25.7134		0.0190874	11.3799
	0.0537168	47.8281		0.0324915	35.5979		0.0189315	25.8911		0.019141	11.0413
	0.0539483	47.6928		0.0326633	35.4016		0.0190574	25.9503		0.0191933	10.7704
	0.0541784	47.4224		0.0328339	35.1562		0.0191831	25.8911		0.0192449	10.6349
	0.0544075	47.2195		0.0330028	34.8127		0.019309	25.9503		0.0192971	10.7704
	0.0546352	46.9152		0.0331711	34.6655		0.0194364	26.2464		0.0193484	10.5672
	0.0548613	46.5771		0.0333374	34.2729		0.0195638	26.2464		0.0193994	10.4995
	0.0550861	46.3404		0.0335035	34.2239		0.01969	26.0095		0.0194474	9.88989
	0.05531	46.1375		0.0336686	34.0276		0.0198176	26.3057		0.0194954	9.88989
	0.0555321	45.7656		0.033833	33.8803		0.0199453	26.3057		0.0195427	9.75442
	0.0557536	45.6303		0.0339955	33.4877		0.0200732	26.3649		0.01959	9.75442
	0.0559727	45.1569		0.0341576	33.3896		0.0202032	26.7795		0.0196334	8.94165
	0.0561909	44.954		0.0343184	33.1442		0.020334	26.9571		0.0196771	9.00937
	0.0564069	44.5144		0.0344778	32.8497		0.0204646	26.8979		0.0197189	8.60298
	0.0566216	44.2439		0.0346365	32.7025		0.0205951	26.8979		0.019759	8.26431
	0.056835	43.9734		0.0347938	32.4081		0.0207265	27.0756		0.0197985	8.12884
	0.0570469	43.669		0.0349506	32.3099		0.0208582	27.1348		0.0198366	7.8579
	0.0572582	43.5337		0.0351067	32.1627		0.0209896	27.0756		0.0198741	7.72244
	0.057468	43.2294		0.0352616	31.9173		0.021121	27.0756		0.0199109	7.58697
	0.0576761	42.8912		0.035415	31.6228		0.0212518	26.9571		0.0199467	7.38376
	0.0578826	42.553		0.0355678	31.4756		0.0213843	27.3125		0.0199819	7.2483
	0.0580877	42.2486		0.0357196	31.2793		0.0215177	27.4902		0.0200161	7.04509
	0.0582909	41.8766		0.0358707	31.132		0.0216508	27.4309		0.0200486	6.70641
	0.0584933	41.7075		0.036021	30.9848		0.0217845	27.5494		0.0200799	6.43546
	0.0586932	41.2002		0.03617	30.6903		0.0219182	27.5494		0.0201108	6.36773
	0.058892	40.9635		0.036318	30.494		0.0220537	27.9047		0.0201407	6.16452
	0.0590892	40.6253		0.036465	30.2977		0.0221882	27.7271		0.020168	5.62261
	0.0592848	40.3209		0.0366106	30.0032		0.0223236	27.9047		0.0201959	5.7581
	0.0594785	39.915		0.0367555	29.8559		0.022459	27.9047		0.0202219	5.35167
	0.0596708	39.6106		0.0369006	29.905		0.0225959	28.2009		0.0202462	5.01297
	0.0598612	39.2385		0.0370441	29.5614		0.0227342	28.497		0.0202695	4.80975
	0.0600495	38.7988		0.0371868	29.4142		0.0228708	28.1416		0.0202909	4.40332
	0.0602363	38.4944		0.0373284	29.1688		0.0230068	28.0232		0.0203119	4.33558
	0.0604219	38.2576		0.0374699	29.1688		0.0231436	28.2009		0.0203327	4.26783
	0.0606063	37.987		0.0376105	28.9725		0.0232808	28.2601		0.0203524	4.06462
	0.0607898	37.8179		0.0377497	28.678		0.0234182	28.3193		0.0203718	3.99688
	0.0609717	37.4796		0.0378884	28.5798		0.0235545	28.0824		0.0203905	3.8614
	0.0611529	37.3443		0.0380259	28.3344		0.0236919	28.3193		0.0204079	3.59043
	0.0613328	37.0737		0.0381624	28.138		0.0238293	28.3193		0.0204247	3.45495
	0.0615123	36.9722		0.0382987	28.089		0.0239665	28.2601		0.0204415	3.45495
	0.0616896	36.5324		0.0384329	27.6472		0.0241045	28.4377		0.0204576	3.31947
	0.061866	36.3633		0.0385657	27.3527		0.0242416	28.2601		0.0204717	2.91301
	0.0620407	35.9911		0.0386977	27.2054		0.0243782	28.1416		0.0204859	2.91301
	0.0622139	35.6867		0.0388278	26.8127		0.0245159	28.3785		0.0204993	2.77753
	0.0623856	35.3822		0.038957	26.6164		0.0246548	28.6154		0.0205105	2.30333
	0.0625558	35.0777		0.0390852	26.4201		0.0247939	28.6746		0.0205204	2.03236
	0.062725	34.8748		0.0392129	26.3219		0.0249328	28.6154		0.0205283	1.6259
	0.062893	34.6041		0.0393399	26.1746		0.0250708	28.4377		0.0205355	1.49041
	0.0630599	34.4011		0.0394653	25.831		0.0252085	28.3785		0.0205421	1.35492
	0.0632257	34.1643		0.0395907	25.831		0.0253474	28.6154		0.0205487	1.35492
	0.0633912	34.0966		0.0397148	25.5856		0.0254863	28.6154		0.0205536	1.01619
	0.0635558	33.9275		0.039839	25.5856		0.0256246	28.497		0.0205588	1.08394
	0.063719	33.623		0.0399631	25.5856		0.0257628	28.497		0.0205638	1.01619
	0.0638818	33.5553		0.0400873	25.5856		0.0259003	28.3193		0.0205674	0.745213
	0.0640434	33.2846		0.0402103	25.3401		0.0260386	28.497		0.020572	0.948448
	0.0642042	33.1493		0.0403335	25.3892		0.0261757	28.2601		0.020575	0.609722
	0.0643641	32.9463		0.0404565	25.3401		0.0263117	28.0232		0.0205766	0.338734
	0.0645232	32.7771		0.0405778	24.9965		0.0264477	28.0232
	0.0646814	32.6079		0.0406976	24.702		0.0265843	28.1416
	0.0648384	32.3373		0.040817	24.6038		0.0267211	28.2009
	0.0649945	32.1681		0.0409362	24.5547		0.0268586	28.3193
	0.0651498	31.9989		0.0410532	24.1129		0.0269951	28.1416
	0.0653049	31.9651		0.0411698	24.0147		0.0271317	28.1416
	0.0654592	31.7959		0.0412858	23.9165		0.0272685	28.2009
	0.0656132	31.7282		0.0414014	23.8183		0.0274063	28.3785
	0.065766	31.4914		0.0415161	23.622		0.027544	28.3785
	0.0659177	31.2545		0.041629	23.2783		0.0276803	28.0824
	0.0660688	31.153		0.0417427	23.4256		0.0278177	28.3193
	0.0662189	30.9161		0.0418561	23.3765		0.0279531	27.9047
	0.0663687	30.8823		0.0419691	23.2783		0.0280877	27.7271
	0.0665178	30.7131		0.0420826	23.3765		0.0282234	27.964
	0.0666658	30.5101		0.042196	23.3765		0.0283585	27.8455
	0.0668137	30.4763		0.0423085	23.1802		0.0284925	27.6086
	0.0669607	30.2732		0.0424212	23.2292		0.028627	27.7271
	0.0671068	30.104		0.0425337	23.1802		0.0287613	27.6678
	0.0672522	29.9687		0.0426464	23.2292		0.028895	27.5494
	0.0673975	29.9348		0.0427587	23.1311		0.0290278	27.3717
	0.0675427	29.9348		0.0428709	23.1311		0.0291601	27.2533
	0.0676872	29.7656		0.0429818	22.8365		0.0292938	27.5494
	0.0678313	29.698		0.0430928	22.8856		0.029426	27.2533
	0.0679756	29.7318		0.0432034	22.7874		0.0295563	26.8387
	0.0681194	29.6303		0.043313	22.591		0.0296886	27.2533
	0.0682622	29.4272		0.043422	22.4438		0.0298194	26.9571
	0.068404	29.2242		0.0435311	22.4929		0.0299502	26.9571
	0.0685453	29.1227		0.0436398	22.3947		0.0300802	26.7795
	0.0686863	29.055		0.0437487	22.4438		0.030209	26.5426
	0.0688257	28.7166		0.0438567	22.2474		0.0303375	26.4833
	0.0689649	28.6828		0.0439646	22.2474		0.0304651	26.3057
	0.0691036	28.5812		0.0440717	22.051		0.0305928	26.3057
	0.0692429	28.7166		0.0441782	21.9528		0.0307199	26.1872
	0.0693812	28.4797		0.044284	21.8055		0.0308464	26.0688
	0.0695195	28.5136		0.0443903	21.9037		0.0309726	26.0095
	0.0696577	28.4797		0.0444964	21.8546		0.0310988	26.0095
	0.0697948	28.2428		0.0446022	21.8055		0.0312248	25.9503
	0.0699314	28.1413		0.044708	21.8055		0.0313504	25.8911
	0.0700666	27.8706		0.0448136	21.7565		0.0314763	25.9503
	0.0702011	27.7013		0.0449189	21.7074		0.031602	25.8911
	0.0703348	27.566		0.0450245	21.7565		0.0317271	25.7726
	0.0704679	27.4306		0.0451289	21.511		0.0318521	25.7726
	0.0705997	27.1599		0.0452328	21.4128		0.0319763	25.5949
	0.0707312	27.0922		0.0453367	21.4128		0.0321008	25.6542
	0.070862	26.9568		0.0454404	21.3637		0.0322242	25.4173
	0.0709927	26.923		0.0455434	21.2164		0.0323475	25.4173
	0.0711225	26.7537		0.0456475	21.4619		0.0324706	25.358
	0.0712524	26.7537		0.0457524	21.6092		0.0325925	25.1211
	0.0713815	26.6184		0.0458565	21.4619		0.0327147	25.1804
	0.0715097	26.4153		0.0459614	21.6092		0.0328352	24.825
	0.0716374	26.3138		0.0460663	21.6092		0.0329559	24.8842
	0.0717648	26.2461		0.04617	21.3637		0.0330747	24.4696
	0.0718905	25.9076		0.0462734	21.3146		0.0331926	24.2919
	0.0720164	25.9415		0.0463763	21.2164		0.0333093	24.055
	0.0721408	25.6368		0.0464779	20.9218		0.0334258	23.9958
	0.0722647	25.5353		0.0465799	21.02		0.0335411	23.7589
	0.0723882	25.4338		0.0466814	20.9218		0.0336549	23.4627
	0.0725111	25.3322		0.0467825	20.8237		0.0337694	23.5812
	0.0726337	25.2645		0.0468838	20.8727		0.0338829	23.4035
	0.0727558	25.163		0.0469839	20.6273		0.0339968	23.4627
	0.0728779	25.163		0.0470844	20.7255		0.0341098	23.285
	0.0729997	25.0953		0.0471836	20.4309		0.0342216	23.0481
	0.0731213	25.0615		0.0472832	20.5291		0.0343332	22.9889
	0.0732425	24.9599		0.0473824	20.4309		0.0344439	22.8112
	0.0733633	24.8922		0.0474806	20.2345		0.0345537	22.6335
	0.0734833	24.723		0.047579	20.2836		0.0346636	22.6335
	0.0736024	24.5538		0.047677	20.1854		0.0347734	22.6335
	0.0737206	24.3507		0.0477744	20.0872		0.0348833	22.6335
	0.0738386	24.3168		0.0478707	19.8417		0.0349931	22.6335
	0.0739568	24.3507		0.047967	19.8417		0.0351024	22.515
	0.0740733	24.0122		0.0480626	19.6944		0.0352113	22.4558
	0.0741897	23.9783		0.0481572	19.498		0.0353197	22.3373
	0.0743055	23.8768		0.0482518	19.498		0.035427	22.1004
	0.0744221	24.0122		0.048345	19.2034		0.0355331	21.8635
	0.0745379	23.8768		0.0484377	19.1053		0.0356375	21.5081
	0.0746535	23.8091		0.0485307	19.1543		0.035741	21.3304
	0.0747688	23.7752		0.0486239	19.2034		0.0358445	21.3304
	0.0748842	23.7752		0.0487176	19.3016		0.0359466	21.0342
	0.0749991	23.6737		0.0488103	19.1053		0.0360475	20.7972
	0.075114	23.6737		0.048902	18.9089		0.036149	20.9157
	0.07523	23.9106		0.0489943	19.0071		0.0362494	20.6788
	0.0753451	23.7075		0.0490851	18.7125		0.03635	20.738
	0.0754601	23.7075		0.0491749	18.5161		0.0364498	20.5603
	0.0755753	23.7414		0.0492634	18.2215		0.0365501	20.6788
	0.0756904	23.7075		0.0493513	18.1233		0.0366499	20.5603
	0.075805	23.606		0.049439	18.0742		0.0367482	20.2641
	0.075919	23.5045		0.0495253	17.7796		0.0368449	19.9087
	0.0760333	23.5383		0.0496116	17.7796		0.0369415	19.9087
	0.0761468	23.4029		0.0496972	17.6323		0.0370369	19.6718
	0.0762602	23.3691		0.049782	17.485		0.0371327	19.731
	0.0763738	23.4029		0.0498671	17.5341		0.0372282	19.6718
	0.0764872	23.3691		0.0499515	17.3868		0.037323	19.5533
	0.0766008	23.4029		0.0500349	17.1904		0.0374185	19.6718
	0.0767148	23.5045					0.0375125	19.3756
	0.0768286	23.4368					0.0376054	19.1386
	0.0769423	23.4368					0.0376986	19.1979
	0.0770554	23.3014					0.0377903	18.9017
	0.0771686	23.3352					0.0378826	19.0202
	0.077282	23.3691					0.0379735	18.724
	0.0773956	23.4029					0.0380641	18.6647
							0.0381538	18.487
							0.0382423	18.2501
							0.0383303	18.1316
							0.0384189	18.2501
							0.038506	17.9539
							0.0385926	17.8354
							0.0386785	17.7169
							0.0387637	17.5392
							0.0388473	17.243
							0.0389307	17.1837
							0.0390135	17.0653
							0.0390964	17.0653
							0.0391783	16.8875
							0.0392597	16.7691
							0.0393399	16.5321
							0.0394196	16.4136
							0.0394987	16.2951
							0.0395777	16.2951
							0.0396562	16.1766
							0.0397324	15.7027
							0.0398089	15.7619
							0.0398851	15.7027
							0.0399608	15.5842
							0.0400361	15.525
							0.0401112	15.4657
							0.0401851	15.2288
							0.0402578	14.9918
							0.04033	14.8733
							0.040401	14.6363
							0.0404729	14.814
							0.0405445	14.7548
							0.040615	14.5178
							0.040686	14.6363
							0.0407559	14.3993
							0.0408258	14.3993
							0.0408951	14.2808
							0.0409638	14.1624
							0.0410317	13.9846
							0.0411001	14.1031
							0.041168	13.9846
							0.0412341	13.6291
							0.0413011	13.8069
							0.041367	13.5699
							0.0414311	13.2144
							0.0414955	13.2737
							0.0415591	13.0959
							0.0416209	12.7404
							0.0416821	12.6219
							0.0417422	12.3849
							0.0418015	12.2072
							0.0418593	11.911
							0.0419168	11.8517
							0.0419752	12.0295
							0.042033	11.911
							0.0420908	11.911
							0.0421483	11.8517
							0.0422044	11.5555
							0.0422599	11.437
							0.0423145	11.2592
							0.0423692	11.2592
							0.0424221	10.9037
							0.0424744	10.7852
							0.0425247	10.3705
							0.0425756	10.489
							0.0426263	10.4297
							0.0426751	10.0742
							0.0427243	10.1334
							0.0427721	9.83719
							0.0428195	9.77794
							0.042865	9.36316
							0.0429101	9.30392
							0.0429532	8.88914
							0.0429955	8.71138
							0.0430372	8.59287
							0.0430795	8.71138
							0.0431212	8.59287
							0.0431612	8.23734
							0.0432009	8.17809
							0.0432391	7.88181
							0.0432776	7.94107
							0.0433142	7.52628
							0.0433516	7.70404
							0.0433881	7.52628
							0.0434229	7.17074
							0.0434571	7.05223
							0.0434902	6.8152
							0.0435215	6.45965
							0.0435523	6.34114
							0.0435828	6.28188
							0.0436118	5.98559
							0.0436412	6.04484
							0.0436711	6.16336
							0.0436993	5.80781

## Sheet: Fig4(b)
GD2-1	Strain	P(t)/KN	GD2-2	Strain	P(t)/KN	GD2-3	Strain	P(t)/KN	GD2-4	Strain	P(t)/KN	GD2-5	Strain	P(t)/KN
	0	0		0	0		0	0		0	0		0	0
	6.5762e-07	0.135511		2.79531e-07	0.0576009		0	0		0	0		4.9335e-07	0.101661
	1.47966e-06	0.169392		4.19305e-07	0.0288022		1.15049e-06	0.237072		0	0		4.9335e-07	0
	1.80848e-06	0.0677575		5.59079e-07	0.0288022		1.43808e-06	0.0592625		4.9332e-07	0.101655		7.4004e-07	0.0508336
	2.3017e-06	0.101634		1.11816e-06	0.115205		2.0133e-06	0.118532		1.2333e-06	0.152482		7.4004e-07	0
	2.46612e-06	0.0338808		1.39769e-06	0.0576009		3.73901e-06	0.355604		1.47996e-06	0.0508274		2.22015e-06	0.304995
	3.12376e-06	0.135515		1.67722e-06	0.0576009		5.17709e-06	0.296334		1.97328e-06	0.101655		2.46684e-06	0.0508336
	3.28816e-06	0.0338767		1.95675e-06	0.0576009		6.9028e-06	0.355604		2.21994e-06	0.0508274		3.70026e-06	0.254162
	3.45256e-06	0.0338767		2.23628e-06	0.0576009		1.00666e-05	0.651938		2.4666e-06	0.0508274		3.94695e-06	0.0508336
	3.45256e-06	0		2.23628e-06	0		1.23675e-05	0.474136		2.71326e-06	0.0508274		4.19361e-06	0.0508274
	4.27462e-06	0.169396		2.51581e-06	0.0576009		1.55313e-05	0.651938		2.71326e-06	0		5.18031e-06	0.203322
	4.27462e-06	0		2.79534e-06	0.0576009		1.98456e-05	0.88901		3.20658e-06	0.101655		5.42697e-06	0.0508274
	4.76784e-06	0.101634		2.93512e-06	0.0288022		2.47351e-05	1.00754		3.20658e-06	0		7.4004e-06	0.40665
	5.42546e-06	0.135511		2.93512e-06	0		2.90494e-05	0.88901		3.45324e-06	0.0508274		9.12714e-06	0.355816
	5.42546e-06	0		3.07489e-06	0.0288022		3.42265e-05	1.06681		3.94656e-06	0.101655		1.11006e-05	0.40665
	6.2475e-06	0.169392		3.21467e-06	0.0288022		3.96912e-05	1.12607		4.19322e-06	0.0508274		1.28273e-05	0.355816
	6.90512e-06	0.135511		3.4942e-06	0.0576009		4.60187e-05	1.30387		4.43988e-06	0.0508274		1.45541e-05	0.355816
	8.22038e-06	0.271026		3.63397e-06	0.0288022		5.23463e-05	1.30387		4.68654e-06	0.0508274		1.70208e-05	0.508311
	9.04242e-06	0.169392		3.77375e-06	0.0288022		6.01119e-05	1.6002		5.42652e-06	0.152482		1.92409e-05	0.457477
	9.53564e-06	0.101634		4.05328e-06	0.0576009		6.84527e-05	1.71873		6.41316e-06	0.20331		2.24477e-05	0.660805
	1.00289e-05	0.101634		4.61236e-06	0.115205		7.82316e-05	2.01506		7.89312e-06	0.304964		2.61479e-05	0.762466
	1.10153e-05	0.203268		5.03166e-06	0.086403		8.71476e-05	1.83726		9.37308e-06	0.304964		2.98481e-05	0.762466
	1.21662e-05	0.237149		5.87027e-06	0.172806		9.72141e-05	2.07432		1.06064e-05	0.254137		3.33016e-05	0.711633
	1.31526e-05	0.203268		6.42935e-06	0.115205		0.000107568	2.13359		1.20863e-05	0.304964		3.70017e-05	0.762466
	1.47967e-05	0.338783		6.84865e-06	0.086403		0.000117347	2.01506		1.33196e-05	0.254137		4.14419e-05	0.914955
	1.62763e-05	0.304902		7.12819e-06	0.0576009		0.000126838	1.95579		1.40596e-05	0.152482		4.51421e-05	0.762466
	1.82492e-05	0.406537		7.26796e-06	0.0288022		0.000137192	2.13359		1.50463e-05	0.20331		4.88423e-05	0.762466
	1.98933e-05	0.338783		7.82704e-06	0.115205		0.000147259	2.07432		1.60329e-05	0.20331		5.27891e-05	0.813294
	2.2195e-05	0.474294		8.24634e-06	0.086403		0.000158476	2.31138		1.72662e-05	0.254137		5.69826e-05	0.864127
	2.44967e-05	0.474294		8.66565e-06	0.086403		0.000169693	2.31138		1.87462e-05	0.304964		6.06828e-05	0.762466
	2.67984e-05	0.474294		9.08495e-06	0.086403		0.000181485	2.42991		1.99795e-05	0.254137		6.38896e-05	0.660805
	2.97577e-05	0.609805		9.22473e-06	0.0288022		0.000193564	2.48917		2.07194e-05	0.152482		6.73431e-05	0.711633
	3.25526e-05	0.575928		9.78381e-06	0.115205		0.000207082	2.78549		2.26927e-05	0.406619		7.07966e-05	0.711633
	3.6334e-05	0.779192		1.07622e-05	0.201608		0.000220887	2.84475		2.44193e-05	0.355792		7.54834e-05	0.965788
	3.99509e-05	0.745316		1.20201e-05	0.259209		0.00023383	2.66697		2.68859e-05	0.508268		8.09103e-05	1.11828
	4.35679e-05	0.745316		1.28587e-05	0.172806		0.000246772	2.66697		2.88592e-05	0.406619		8.60905e-05	1.06744
	4.71848e-05	0.745316		1.31382e-05	0.0576009		0.000259427	2.6077		3.10791e-05	0.45744		8.97907e-05	0.762466
	5.12949e-05	0.846946		1.3278e-05	0.0288022		0.000272657	2.72623		3.30524e-05	0.406619		9.42308e-05	0.914955
	5.47475e-05	0.711439		1.39769e-05	0.144004		0.000285888	2.72623		3.37924e-05	0.152482		9.76843e-05	0.711633
	5.82e-05	0.711439		1.43962e-05	0.086403		0.00029883	2.66697		3.4779e-05	0.20331		0.000100644	0.609972
	6.14881e-05	0.677558		1.46757e-05	0.0576009		0.00031206	2.72623		3.6259e-05	0.304964		0.000104838	0.864127
	6.51051e-05	0.745316		1.49552e-05	0.0576009		0.000326441	2.96328		3.79856e-05	0.355792		0.000109525	0.965788
	6.82288e-05	0.643682		1.53745e-05	0.086403		0.000339958	2.78549		3.94655e-05	0.304964		0.000114212	0.965788
	7.16813e-05	0.711439		1.55143e-05	0.0288022		0.000354051	2.90402		4.11922e-05	0.355792		0.000119392	1.06744
	7.59559e-05	0.880827		1.56541e-05	0.0288022		0.000368719	3.02255		4.26721e-05	0.304964		0.000124819	1.11828
	8.0066e-05	0.846946		1.62132e-05	0.115205		0.000383963	3.14107		4.43987e-05	0.355792		0.000130739	1.21994
	8.41417e-05	0.839841		1.62132e-05	0		0.000397768	2.84475		4.68653e-05	0.508268		0.000135179	0.914955
	8.89095e-05	0.982457		1.6912e-05	0.144004		0.000411861	2.90402		4.90852e-05	0.45744		0.000140359	1.06744
	9.36772e-05	0.982457		1.80301e-05	0.230407		0.000426529	3.02255		5.17984e-05	0.559095		0.00014554	1.06744
	9.82806e-05	0.94858		1.88687e-05	0.172806		0.000440622	2.90402		5.52517e-05	0.711577		0.00015072	1.06744
	0.000103048	0.982457		1.95676e-05	0.144004		0.00045529	3.02255		5.89515e-05	0.762398		0.000156887	1.27076
	0.000108967	1.21959		2.06857e-05	0.230407		0.000471971	3.43739		6.14181e-05	0.508268		0.0001633	1.32159
	0.000114721	1.18572		2.09653e-05	0.0576009		0.000488365	3.37812		6.58579e-05	0.91488		0.000170207	1.42325
	0.000120804	1.25347		2.13846e-05	0.086403		0.000505621	3.55591		6.95577e-05	0.762398		0.000177607	1.52491
	0.000126229	1.11796		2.18039e-05	0.086403		0.000523165	3.61517		7.1531e-05	0.406619		0.000184268	1.37243
	0.000132641	1.32122		2.19436e-05	0.0288022		0.000539847	3.43739		7.59708e-05	0.91488		0.000191421	1.47408
	0.000139382	1.38898		2.23629e-05	0.086403		0.000557966	3.7337		7.96707e-05	0.762398		0.000198081	1.37243
	0.000145465	1.25347		2.23629e-05	0		0.000574935	3.49665		8.31239e-05	0.711577		0.000205235	1.47408
	0.000152205	1.38898		2.23629e-05	0		0.000592479	3.61517		8.58371e-05	0.559095		0.000213375	1.6774
	0.000159439	1.49061		2.26425e-05	0.0576009		0.000610598	3.7337		8.78104e-05	0.406619		0.000221762	1.72823
	0.000165686	1.28735		2.2922e-05	0.0576009		0.000628717	3.7337		9.00303e-05	0.45744		0.000231136	1.93155
	0.000171934	1.28735		2.36208e-05	0.144004		0.000646837	3.7337		9.24969e-05	0.508268		0.000240016	1.82988
	0.000178674	1.38898		2.44594e-05	0.172806		0.000664668	3.67444		9.57034e-05	0.66075		0.00024865	1.77906
	0.000185908	1.49061		2.55776e-05	0.230407		0.000682788	3.7337		9.76767e-05	0.406619		0.00025753	1.82988
	0.000193471	1.55836		2.62764e-05	0.144004		0.000701194	3.79296		0.00010039	0.559095		0.000266163	1.77906
	0.00020054	1.45673		2.73946e-05	0.230407		0.000719601	3.79296		0.000103596	0.66075		0.000275537	1.93155
	0.000208596	1.65999		2.83729e-05	0.201605		0.000738583	3.91149		0.000106803	0.66075		0.000285651	2.08403
	0.00021698	1.72774		2.92115e-05	0.172806		0.000758141	4.03		0.000111243	0.91488		0.000296257	2.18569
	0.000224872	1.62611		2.99104e-05	0.144004		0.000776547	3.79296		0.000116423	1.06736		0.000307111	2.23652
	0.000233585	1.79549		3.06092e-05	0.144004		0.000796392	4.08927		0.000122096	1.169		0.000317225	2.08403
	0.000242134	1.76161		3.10285e-05	0.086403		0.000815087	3.85222		0.000126782	0.965702		0.000327092	2.0332
	0.000250847	1.79549		3.20069e-05	0.201605		0.000832918	3.67444		0.000131962	1.06736		0.000336218	1.88071
	0.000259725	1.82937		3.28455e-05	0.172806		0.000849887	3.49665		0.000136155	0.864053		0.000345839	1.98237
	0.000269425	1.99874		3.36841e-05	0.172806		0.000868582	3.85222		0.000140348	0.864053		0.000355459	1.98237
	0.000278631	1.89712		3.4942e-05	0.259206		0.000886413	3.67444		0.000144788	0.91488		0.000366066	2.18569
	0.000288166	1.96487		3.64794e-05	0.316806		0.000905683	3.97074		0.000148735	0.813226		0.000375686	1.98237
	0.000297866	1.99874		3.78771e-05	0.288008		0.000924952	3.97074		0.000153668	1.01653		0.000386046	2.13485
	0.000308223	2.13424		3.95543e-05	0.345609		0.000944797	4.08927		0.000159834	1.27065		0.000397147	2.28734
	0.000318087	2.03262		4.12315e-05	0.345609		0.00096493	4.14853		0.000166	1.27065		0.000407753	2.18569
	0.000328609	2.16812		4.26292e-05	0.288008		0.000985637	4.26705		0.00017192	1.21983		0.000418607	2.23652
	0.000338802	2.10037		4.40269e-05	0.288008		0.00100721	4.44484		0.00017784	1.21983		0.000429214	2.18569
	0.000349159	2.13424		4.52848e-05	0.259206		0.00102964	4.62262		0.000184253	1.32148		0.000440314	2.28734
	0.000359352	2.10037		4.68222e-05	0.316806		0.00105179	4.56336		0.000189926	1.169		0.000451168	2.23652
	0.000369545	2.10037		4.84994e-05	0.345609		0.00107393	4.56336		0.000196586	1.37231		0.000462021	2.23652
	0.000379738	2.10037		4.98971e-05	0.288008		0.00109636	4.62262		0.000203738	1.47396		0.000472875	2.23652
	0.000389766	2.06649		5.1714e-05	0.374407		0.0011188	4.62262		0.000211138	1.52478		0.000484222	2.33817
	0.000400124	2.13424		5.36708e-05	0.403209		0.00114094	4.56336		0.000218044	1.42313		0.000495075	2.23652
	0.000411138	2.26975		5.61865e-05	0.518408		0.00116251	4.44484		0.000225691	1.57561		0.000506176	2.28734
	0.000422482	2.33749		5.87023e-05	0.518408		0.0011838	4.38557		0.00023235	1.37231		0.000518016	2.43983
	0.000434319	2.43912		6.17771e-05	0.633609		0.00120508	4.38557		0.00023827	1.21983		0.000529116	2.28734
	0.000445991	2.40524		6.49917e-05	0.662408		0.00122636	4.38557		0.00024419	1.21983		0.000540956	2.43983
	0.000458157	2.50687		6.87654e-05	0.777606		0.00124793	4.44484		0.000250356	1.27065		0.00055329	2.54148
	0.000470487	2.54074		7.18402e-05	0.633609		0.00127094	4.74114		0.000257016	1.37231		0.000565377	2.49065
	0.000482488	2.47299		7.47753e-05	0.604807		0.00129452	4.85966		0.000264169	1.47396		0.000577957	2.59231
	0.000495147	2.60849		7.82694e-05	0.720009		0.00131839	4.91892		0.000271322	1.47396		0.000590784	2.64313
	0.000508134	2.67624		8.17636e-05	0.720009		0.00134227	4.91892		0.000278968	1.57561		0.000603611	2.64313
	0.000520957	2.64237		8.5677e-05	0.806408		0.00136642	4.97818		0.000286368	1.52478		0.000616931	2.74479
	0.000533945	2.67624		8.93109e-05	0.748808		0.00139058	4.97818		0.000294754	1.72808		0.000630498	2.79562
	0.000546932	2.67624		9.36435e-05	0.892805		0.00141503	5.03744		0.000302647	1.62643		0.000643325	2.64313
	0.000559756	2.64237		9.8116e-05	0.921607		0.0014389	4.91892		0.000310786	1.67725		0.000656151	2.64313
	0.000573401	2.81174		0.000102868	0.979204		0.00146248	4.85966		0.000318432	1.57561		0.000669225	2.69396
	0.000587703	2.94723		0.000108179	1.0944		0.00148751	5.15596		0.000326079	1.57561		0.000681805	2.59231
	0.000602499	3.04886		0.00011377	1.152		0.00151224	5.0967		0.000334218	1.67725		0.000694879	2.69396
	0.000617295	3.04886		0.00011964	1.2096		0.00153755	5.21522		0.000341618	1.52478		0.000709185	2.9481
	0.000632255	3.08273		0.000125789	1.26719		0.00156257	5.15596		0.000350497	1.82973		0.000723492	2.9481
	0.000647708	3.18435		0.000132358	1.35359		0.00158788	5.21522		0.000359377	1.82973		0.000738539	3.10058
	0.000663162	3.18435		0.000139346	1.43999		0.00161434	5.45226		0.00036875	1.93138		0.000754079	3.20224
	0.000678779	3.21822		0.000146614	1.49758		0.00163993	5.27448		0.000378369	1.9822		0.000768879	3.04975
	0.000694068	3.15048		0.00015472	1.67038		0.00166668	5.51152		0.000387002	1.7789		0.00078368	3.04975
	0.00070985	3.25209		0.000163245	1.75677		0.00169343	5.51152		0.000395881	1.82973		0.000798973	3.15141
	0.000725797	3.28597		0.00017205	1.81437		0.00172104	5.6893		0.000404514	1.7789		0.00081402	3.10058
	0.000742236	3.38759		0.000181694	1.98715		0.00174893	5.74855		0.00041438	2.03303		0.000829313	3.15141
	0.000758512	3.35372		0.000190918	1.90076		0.00177769	5.92633		0.000424986	2.1855		0.000843867	2.99893
	0.000775116	3.42146		0.000200422	1.95836		0.00180645	5.92633		0.000434606	1.9822		0.000859653	3.25306
	0.000791391	3.35372		0.000210065	1.98715		0.00183493	5.86707		0.000444718	2.08385		0.000874947	3.15141
	0.000807995	3.42146		0.000219988	2.04475		0.00186397	5.98559		0.000456064	2.33797		0.0008895	2.99893
	0.00082575	3.65857		0.00023061	2.18873		0.00189245	5.86707		0.000466917	2.23632		0.000904794	3.15141
	0.000843833	3.72632		0.000241371	2.21753		0.00192207	6.10411		0.00047703	2.08385		0.000920334	3.20224
	0.000862245	3.79406		0.000251993	2.18873		0.00195227	6.22262		0.000487389	2.13467		0.000935381	3.10058
	0.000880493	3.76019		0.000263313	2.33272		0.00198218	6.16336		0.000497995	2.1855		0.000952401	3.50719
	0.000898741	3.76019		0.000274494	2.30392		0.00201295	6.34114		0.000508108	2.08385		0.000968434	3.30388
	0.000916989	3.76019		0.000286234	2.41911		0.00204458	6.51891		0.00051748	1.93138		0.000984468	3.30388
	0.000935565	3.82794		0.000297694	2.36152		0.00207651	6.57817		0.000527593	2.08385		0.0010005	3.30388
	0.000954142	3.82794		0.000309993	2.5343		0.00210757	6.4004		0.000537952	2.13467		0.00101703	3.40554
	0.000972883	3.86181		0.00032285	2.64949		0.00213863	6.4004		0.000548558	2.1855		0.00103454	3.60884
	0.000992774	4.09892		0.000336267	2.76467		0.0021694	6.34114		0.000559164	2.1855		0.00105156	3.50719
	0.00101234	4.03117		0.000350243	2.87986		0.00219989	6.28188		0.000571004	2.43962		0.00106907	3.60884
	0.00103289	4.2344		0.000364917	3.02384		0.00223066	6.34114		0.000582103	2.28715		0.00108708	3.7105
	0.00105442	4.43763		0.000379871	3.08143		0.0022623	6.51891		0.000594189	2.49044		0.00110484	3.65967
	0.00107596	4.43763		0.000394685	3.05264		0.00229594	6.93371		0.000606768	2.59208		0.00112112	3.35471
	0.00109782	4.50538		0.000409779	3.11023		0.00233046	7.11148		0.000619347	2.59208		0.00113765	3.40554
	0.00111969	4.50538		0.000424593	3.05264		0.00236439	6.99297		0.000632913	2.79538		0.00115565	3.7105
	0.00114139	4.4715		0.000439686	3.11023		0.00239977	7.28925		0.000645985	2.69373		0.00117243	3.45637
	0.00116292	4.43763		0.000455199	3.19661		0.00243543	7.34851		0.000659304	2.74455		0.00119068	3.76132
	0.00118413	4.36989		0.000470432	3.13902		0.00247023	7.17074		0.00067287	2.79538		0.00120795	3.55802
	0.00120648	4.60699		0.000485806	3.16782		0.00250589	7.34851		0.000686682	2.8462		0.00122669	3.86297
	0.00122851	4.53925		0.000501318	3.19661		0.00254126	7.28925		0.000701234	2.99867		0.00124618	4.01545
	0.0012512	4.67473		0.00051725	3.283		0.00257606	7.17074		0.0007148	2.79538		0.00126542	3.96462
	0.00127536	4.97957		0.000533183	3.283		0.00261	6.99297		0.000729106	2.94785		0.00128491	4.01545
	0.0012992	4.91183		0.000549394	3.34059		0.0026448	7.17074		0.000742918	2.8462		0.00130415	3.96462
	0.00132402	5.11505		0.000565606	3.34059		0.00267988	7.22999		0.000757223	2.94785		0.00132314	3.91379
	0.00134934	5.21666		0.000580979	3.16782		0.00271612	7.46702		0.000771776	2.99867		0.00134189	3.86297
	0.001374	5.08118		0.00059747	3.39818		0.0027512	7.22999		0.000786081	2.94785		0.00136014	3.76132
	0.00139931	5.21666		0.000613402	3.283		0.00278802	7.58553		0.000801127	3.10031		0.00137889	3.86297
	0.00142496	5.2844		0.000629474	3.3118		0.00282512	7.64479		0.000816419	3.15113		0.00139813	3.96462
	0.00145044	5.25053		0.000645965	3.39818		0.0028625	7.70404		0.000832204	3.25278		0.00141687	3.86297
	0.00147608	5.2844		0.000662875	3.48457		0.00289989	7.70404		0.000848729	3.40524		0.00143587	3.91379
	0.00150271	5.48763		0.000680344	3.59975		0.00293785	7.82255		0.000865501	3.45606		0.0014556	4.06627
	0.00152951	5.52149		0.000697534	3.54216		0.00297783	8.23734		0.00088178	3.35442		0.00147533	4.06627
	0.00155614	5.48763		0.000715143	3.62855		0.00301723	8.11883		0.000898552	3.45606		0.00149556	4.16793
	0.0015831	5.55536		0.000732472	3.57096		0.00305749	8.2966		0.000915077	3.40524		0.00151579	4.16793
	0.00161137	5.82632		0.000750361	3.68614		0.00309631	8.00032		0.000931356	3.35442		0.00153552	4.06627
	0.00163981	5.86019		0.00076797	3.62855		0.00313629	8.23734		0.000948374	3.50688		0.00155599	4.21875
	0.00166792	5.79245		0.000786417	3.80132		0.00317655	8.2966		0.000965886	3.60853		0.00157721	4.37122
	0.00169686	5.9618		0.000804725	3.77252		0.00321796	8.53361		0.000982412	3.40524		0.00159793	4.26957
	0.00172579	5.9618		0.000823172	3.80132		0.00325851	8.35585		0.000998197	3.25278		0.00161865	4.26957
	0.00175521	6.0634		0.000842039	3.8877		0.00329993	8.53361		0.00101497	3.45606		0.00163937	4.26957
	0.00178464	6.0634		0.000861325	3.97408		0.00334163	8.59287		0.00103125	3.35442		0.00166058	4.37122
	0.00181423	6.09727		0.000880471	3.94529		0.00338333	8.59287		0.00104827	3.50688		0.00168204	4.42205
	0.0018448	6.30048		0.000900036	4.03167		0.00342589	8.77063		0.00106528	3.50688		0.001703	4.3204
	0.00187554	6.33435		0.00092016	4.14685		0.00346817	8.71138		0.0010823	3.50688		0.00172446	4.42205
	0.00190645	6.36822		0.000940424	4.17564		0.00351188	9.00765		0.00110105	3.86263		0.00174568	4.37122
	0.00193784	6.46983		0.000960548	4.14685		0.00355502	8.88914		0.00112078	4.06592		0.00176763	4.5237
	0.00196908	6.43596		0.000979974	4.00288		0.00359902	9.0669		0.001141	4.16756		0.00178983	4.57452
	0.00200064	6.5037		0.000999679	4.06047		0.00364331	9.12616		0.00116098	4.11674		0.00181178	4.5237
	0.00203269	6.6053		0.00101966	4.11806		0.00368759	9.12616		0.00118219	4.37084		0.00183448	4.67617
	0.0020659	6.84238		0.00104007	4.20444		0.0037316	9.0669		0.00120439	4.57412		0.00185717	4.67617
	0.0020996	6.94398		0.00106047	4.20444		0.00377646	9.24466		0.0012256	4.37084		0.00188011	4.727
	0.0021333	6.94398		0.00108157	4.34841		0.00382218	9.42242		0.00124755	4.5233		0.0019028	4.67617
	0.00216765	7.07945		0.00110184	4.17564		0.00386849	9.54092		0.0012695	4.5233		0.00192574	4.727
	0.0022025	7.18105		0.00112294	4.34841		0.00391536	9.65943		0.0012922	4.67576		0.00194991	4.98111
	0.00223751	7.21492		0.00114488	4.52117		0.00396281	9.77794		0.00131489	4.67576		0.00197384	4.93029
	0.00227417	7.55358		0.00116696	4.54997		0.00401026	9.77794		0.00133733	4.62494		0.00199925	5.23523
	0.00231132	7.65518		0.00118932	4.60755		0.00405858	9.95569		0.00136002	4.67576		0.00202342	4.98111
	0.0023488	7.72292		0.00121168	4.60755		0.00410517	9.60018		0.00138321	4.7774		0.00204907	5.28605
	0.00238628	7.72292		0.00123432	4.66514		0.00415233	9.71868		0.00140787	5.08232		0.00207522	5.3877
	0.00242392	7.75678		0.00125738	4.75152		0.00419949	9.71868		0.00143105	4.7774		0.00210112	5.33687
	0.00246206	7.85838		0.0012803	4.72273		0.00424666	9.71868		0.00145523	4.98067		0.00212702	5.33687
	0.00250085	7.99384		0.00130322	4.72273		0.00429382	9.71868		0.00147866	4.82822		0.00215242	5.23523
	0.00254046	8.16317		0.00132697	4.89548		0.00434185	9.89644		0.00150332	5.08232		0.00217832	5.33687
	0.00258057	8.26477		0.00135059	4.86669		0.00439131	10.1927		0.00152872	5.23477		0.00220323	5.13358
	0.0026215	8.43409		0.00137393	4.80911		0.00444078	10.1927		0.00155363	5.13313		0.00222889	5.28605
	0.00266276	8.50183		0.00139797	4.95307		0.00449082	10.3112		0.00157928	5.28559		0.00225503	5.3877
	0.00270435	8.56955		0.00142298	5.15462		0.00454201	10.5482		0.00160543	5.38723		0.00228167	5.48934
	0.00274626	8.63728		0.00144828	5.21221		0.00459377	10.6667		0.00163207	5.48887		0.00230856	5.54017
	0.00278933	8.87434		0.00147399	5.29858		0.00464611	10.7852		0.00165969	5.69214		0.00233618	5.69264
	0.00283158	8.70502		0.00150012	5.38496		0.00469845	10.7852		0.00168731	5.69214		0.0023643	5.79428
	0.00287513	8.97593		0.00152751	5.64409		0.00475165	10.963		0.00171469	5.64132		0.00239242	5.79428
	0.0029182	8.87434		0.00155504	5.67288		0.00480428	10.8445		0.00174453	6.1495		0.00242054	5.79428
	0.00296242	9.11139		0.00158243	5.64409		0.00485748	10.963		0.00177339	5.94623		0.00244866	5.79428
	0.00300713	9.21298		0.00160982	5.64409		0.00491068	10.963		0.00180126	5.74296		0.00247678	5.79428
	0.00305233	9.31457		0.00163805	5.81684		0.00496532	11.2592		0.00182913	5.74296		0.00250465	5.74346
	0.00309901	9.61934		0.00166698	5.9608		0.00501967	11.2		0.00185798	5.94623		0.00253326	5.89593
	0.00314619	9.72093		0.00169604	5.98959		0.0050746	11.3185		0.00188758	6.09868		0.00256212	5.94675
	0.00319418	9.89025		0.00172581	6.13354		0.0051301	11.437		0.00191718	6.09868		0.00259148	6.0484
	0.00324284	10.0257		0.00175586	6.19113		0.00518503	11.3185		0.00194751	6.25113		0.00262058	5.99757
	0.00329198	10.1273		0.00178632	6.2775		0.00524111	11.5555		0.00197834	6.35277		0.00265117	6.3025
	0.00334228	10.3643		0.00181748	6.42145		0.00529891	11.911		0.00200917	6.35277		0.002682	6.35332
	0.00339241	10.3305		0.00184864	6.42145		0.00535528	11.6147		0.00204123	6.60685		0.00271308	6.40414
	0.00344402	10.6352		0.00188023	6.50782		0.00541308	11.911		0.00207404	6.7593		0.00274465	6.50579
	0.0034958	10.6691		0.00191237	6.62298		0.00547088	11.911		0.00210733	6.86094		0.00277647	6.55661
	0.0035484	10.8384		0.00194451	6.62298		0.00552897	11.9702		0.00214013	6.7593		0.00280903	6.70907
	0.00360182	11.0077		0.00197665	6.62298		0.00558793	12.148		0.00217368	6.91175		0.00284158	6.70907
	0.00365556	11.0754		0.00200935	6.73814		0.00564774	12.3257		0.00220771	7.01338		0.00287316	6.50579
	0.00371046	11.3124		0.00204261	6.85331		0.00570698	12.2072		0.00224199	7.0642		0.00290571	6.70907
	0.00376585	11.414		0.00207628	6.93968		0.00576622	12.2072		0.00227701	7.21665		0.00293803	6.65825
	0.0038219	11.5495		0.00211066	7.08362		0.00582661	12.4442		0.00231278	7.36909		0.00297182	6.96318
	0.00387943	11.8542		0.00214504	7.08362		0.00588643	12.3257		0.00234903	7.47072		0.00300438	6.70907
	0.00393712	11.8881		0.00217969	7.1412		0.00594682	12.4442		0.00238504	7.41991		0.00303817	6.96318
	0.0039958	12.0912		0.00221463	7.19878		0.00600836	12.6812		0.00242203	7.62317		0.00307245	7.06482
	0.00405563	12.3282		0.00225012	7.31394		0.00607019	12.7404		0.00245878	7.57235		0.00310723	7.16646
	0.00411595	12.4298		0.00228631	7.45788		0.0061323	12.7997		0.00249652	7.77561		0.003143	7.36974
	0.00417709	12.5991		0.00232264	7.48667		0.00619355	12.6219		0.00253548	8.02969		0.00317925	7.47138
	0.00423889	12.7345		0.00235954	7.60183		0.00625509	12.6812		0.0025742	7.97887		0.00321551	7.47138
	0.00430151	12.9038		0.00239671	7.6594		0.00631721	12.7997		0.00261317	8.02969		0.00325251	7.62383
	0.00436429	12.9377		0.00243443	7.77456		0.00637961	12.8589		0.00265312	8.23294		0.00328926	7.57302
	0.00442839	13.2085		0.00247258	7.86092		0.00644288	13.0367		0.00269406	8.43619		0.00332576	7.5222
	0.00449315	13.344		0.00251087	7.88971		0.00650672	13.1552		0.00273451	8.33457		0.00336252	7.57302
	0.00455873	13.5133		0.00255042	8.14881		0.00657056	13.1552		0.00277496	8.33457		0.00339951	7.62383
	0.00462513	13.6825		0.00259052	8.26396		0.0066367	13.6291		0.0028159	8.43619		0.00343626	7.57302
	0.00469268	13.9195		0.00263062	8.26396		0.00670342	13.7476		0.00285634	8.33457		0.00347302	7.57302
	0.00476072	14.0211		0.00267143	8.40789		0.00676898	13.5106		0.00289778	8.53782		0.00351001	7.62383
	0.00483008	14.292		0.00271265	8.49426		0.00683685	13.9846		0.00293995	8.69026		0.00354775	7.77629
	0.00490009	14.4274		0.00275443	8.60941		0.00690443	13.9254		0.00298286	8.8427		0.00358697	8.08121
	0.00497142	14.6982		0.00279691	8.75334		0.00697229	13.9846		0.00302627	8.94433		0.00362668	8.18284
	0.00504341	14.8336		0.00283925	8.72455		0.00704016	13.9846		0.00307115	9.2492		0.00366639	8.18284
	0.00511654	15.0706		0.00288229	8.86849		0.00710687	13.7476		0.00311727	9.50327		0.00370585	8.13203
	0.00519083	15.3076		0.0029256	8.92606		0.0071733	13.6884		0.00316413	9.65571		0.00374655	8.38612
	0.00526577	15.443		0.00297004	9.15635		0.00724088	13.9254		0.00321222	9.90976		0.00378725	8.38612
	0.00534203	15.7138		0.00301475	9.21392		0.00730875	13.9846		0.00325982	9.80814		0.0038277	8.3353
	0.00541895	15.8493		0.00306002	9.32907		0.00737776	14.2216		0.00330742	9.80814		0.00386889	8.48776
	0.00549685	16.0524		0.00310572	9.41543		0.0074462	14.1031		0.00335576	9.96057		0.00391008	8.48776
	0.0055759	16.2893		0.00315225	9.58814		0.0075158	14.3401		0.00340483	10.113		0.00395225	8.69103
	0.00565643	16.594		0.00319906	9.64571		0.00758711	14.6956		0.00345416	10.1638		0.00399443	8.69103
	0.00573794	16.7971		0.00324726	9.93356		0.0076567	14.3401		0.00350348	10.1638		0.00403759	8.8943
	0.00582061	17.0341		0.00329603	10.0487		0.00772744	14.5771		0.00355453	10.5195		0.004081	8.94512
	0.00590426	17.2372		0.00334563	10.2214		0.00779905	14.7548		0.00360533	10.4687		0.00412466	8.99593
	0.00598922	17.508		0.00339607	10.3941		0.00787123	14.8733		0.00365688	10.6211		0.00416881	9.09757
	0.00607517	17.7111		0.00344666	10.4229		0.0079434	14.8733		0.00370817	10.5703		0.00421296	9.09757
	0.00616178	17.8465		0.0034978	10.538		0.0080153	14.814		0.00376095	10.8752		0.0042576	9.1992
	0.0062497	18.1173		0.00355019	10.7971		0.00808862	15.1103		0.00381397	10.926		0.00430175	9.09757
	0.00633861	18.3204		0.00360287	10.8547		0.00816166	15.051		0.00386749	11.0276		0.00434664	9.25002
	0.00642833	18.4896		0.00365638	11.0274		0.00823499	15.1103		0.00392051	10.926		0.00439301	9.55492
	0.00651921	18.7266		0.00371074	11.2001		0.00830947	15.3472		0.00397501	11.2308		0.00443889	9.45329
	0.00661058	18.8281		0.00376593	11.3728		0.00838395	15.3472		0.00403025	11.3833		0.0044855	9.60573
	0.00670409	19.2682		0.00382126	11.4015		0.00845872	15.4065		0.00408772	11.8405		0.00453286	9.75818
	0.00679891	19.5389		0.00387715	11.5167		0.00853463	15.6435		0.00414468	11.7389		0.0045812	9.96145
	0.00689455	19.7082		0.00393345	11.603		0.00861026	15.5842		0.0042019	11.7897		0.00462905	9.85981
	0.00699217	20.1143		0.00399018	11.6894		0.00868589	15.5842		0.00426084	12.1454		0.00467936	10.368
	0.00709076	20.3174		0.00404733	11.7757		0.00876267	15.8212		0.00432003	12.1962		0.00472869	10.1647
	0.00719068	20.5882		0.00410503	11.8908		0.00884002	15.9397		0.0043802	12.3994		0.00477851	10.2663
	0.00729256	20.9943		0.00416288	11.9196		0.00891738	15.9397		0.00444062	12.4502		0.00482858	10.3172
	0.00739526	21.1636		0.0042217	12.1211		0.0089953	16.0582		0.00450252	12.7551		0.00487889	10.368
	0.00749912	21.4005		0.0042808	12.1787		0.00907438	16.2951		0.00456565	13.0091		0.00492847	10.2155
	0.00760412	21.6374		0.00434102	12.4089		0.00915375	16.3544		0.00462853	12.9583		0.00497878	10.368
	0.00771077	21.9758		0.00440208	12.5816		0.00923311	16.3544		0.0046929	13.2631		0.00502935	10.4188
	0.00781906	22.3142		0.00446411	12.783		0.00931248	16.3544		0.00475825	13.4664		0.00508015	10.4696
	0.00792817	22.4835		0.00452699	12.9557		0.009393	16.5913		0.00482311	13.3647		0.00513244	10.7745
	0.00803892	22.8219		0.0045907	13.1284		0.0094738	16.6506		0.0048892	13.6188		0.00518522	10.8761
	0.00815098	23.0926		0.00465469	13.186		0.00955345	16.4136		0.00495578	13.7204		0.00523776	10.8253
	0.0082642	23.3295		0.00471952	13.3586		0.00963512	16.8283		0.00502236	13.7204		0.00529029	10.8253
	0.00837922	23.7018		0.0047849	13.4738		0.00971621	16.7098		0.00509067	14.076		0.00534381	11.0286
	0.00849507	23.871		0.00485057	13.5313		0.00979903	17.0653		0.00516022	14.33		0.00539733	11.0286
	0.00861255	24.2094		0.00491749	13.7903		0.00988127	16.9468		0.00522976	14.33		0.00545085	11.0286
	0.00873201	24.6154		0.00498469	13.8479		0.00996466	17.1837		0.00530053	14.5841		0.00550511	11.181
	0.00885245	24.8185		0.00505245	13.963		0.0100481	17.1837		0.00537229	14.7873		0.00556085	11.4859
	0.00897437	25.123		0.00512105	14.1357		0.0101317	17.243		0.00544381	14.7365		0.00561708	11.5875
	0.00909809	25.4952		0.00519035	14.2796		0.0102154	17.243		0.00551582	14.8381		0.00567406	11.7399
	0.00922346	25.8336		0.00526021	14.3947		0.0102999	17.4207		0.00558906	15.0921		0.00573152	11.8416
	0.00935014	26.1043		0.0053309	14.5673		0.0103848	17.4799		0.00566279	15.1937		0.00578948	11.9432
	0.00947896	26.5442		0.00540299	14.8551		0.0104696	17.4799		0.00573726	15.3461		0.00584843	12.1465
	0.00960876	26.7472		0.0054755	14.9415		0.0105567	17.9539		0.00581346	15.7017		0.00590713	12.0956
	0.00973988	27.0179		0.00554815	14.9702		0.010643	17.7761		0.00589065	15.9049		0.00596607	12.1465
	0.00987329	27.4916		0.00562233	15.2868		0.0107298	17.8946		0.00596882	16.1081		0.006026	12.3497
	0.0100082	27.7961		0.00569708	15.4019		0.0108164	17.8354		0.00604724	16.1589		0.00608643	12.4513
	0.0101447	28.1344		0.00577266	15.5745		0.0109032	17.8946		0.00612639	16.3113		0.00614759	12.6038
	0.0102832	28.5404		0.00584978	15.8911		0.0109921	18.3093		0.00620654	16.5146		0.0062095	12.7562
	0.0104234	28.8787		0.00592773	16.0637		0.0110807	18.2501		0.00628742	16.667		0.00627165	12.807
	0.0105645	29.0817		0.00600695	16.3227		0.0111707	18.5463		0.00636929	16.8702		0.00633479	13.0102
	0.0107073	29.4201		0.00608658	16.409		0.0112598	18.3685		0.00645116	16.8702		0.00639817	13.0611
	0.0108514	29.6907		0.0061676	16.6968		0.0113498	18.5463		0.006535	17.2765		0.00646229	13.2135
	0.0109977	30.1643		0.00624975	16.927		0.0114404	18.6647		0.00662032	17.5813		0.00652716	13.3659
	0.0111456	30.4688		0.00633273	17.0996		0.0115315	18.7832		0.00670589	17.6321		0.00659251	13.4675
	0.0112949	30.7733		0.00641683	17.3298		0.0116238	19.0202		0.0067917	17.6829		0.00665812	13.5184
	0.0114466	31.2469		0.00650205	17.56		0.0117179	19.3756		0.00687875	17.9369		0.00672446	13.6708
	0.0115997	31.5513		0.00658768	17.6463		0.0118125	19.4941		0.00696629	18.0385		0.00679105	13.7216
	0.0117541	31.822		0.00667513	18.0203		0.0119065	19.3756		0.00705456	18.1909		0.00685813	13.8232
	0.0119104	32.1941		0.00676356	18.2217		0.0120014	19.5533		0.00714383	18.3941		0.00692546	13.874
	0.0120679	32.4647		0.00685339	18.5094		0.012096	19.4941		0.00723482	18.7497		0.00699353	14.0264
	0.0122271	32.8029		0.00694447	18.7684		0.0121909	19.5533		0.0073268	18.9529		0.00706209	14.1281
	0.0123879	33.1412		0.00703667	18.9985		0.0122852	19.4348		0.00741976	19.1561		0.00713139	14.2805
	0.0125502	33.4456		0.00712984	19.1999		0.0123795	19.4348		0.00751272	19.1561		0.00720217	14.5853
	0.0127137	33.6824		0.00722483	19.5739		0.012475	19.6718		0.00760692	19.4101		0.00727222	14.4329
	0.0128791	34.0883		0.00732108	19.8329		0.0125704	19.6718		0.00770185	19.5625		0.00734324	14.6362
	0.0130459	34.3589		0.00741802	19.9767		0.012667	19.9087		0.00779703	19.6132		0.00741526	14.8394
	0.0132144	34.7309		0.00751636	20.2644		0.0127648	20.1457		0.00789221	19.6132		0.00748826	15.0426
	0.0133844	35.0353		0.00761568	20.4658		0.0128634	20.3234		0.00799011	20.172		0.00756175	15.1442
	0.0135558	35.3059		0.0077164	20.7535		0.0129618	20.2641		0.00808898	20.3752		0.00763598	15.2966
	0.0137284	35.5765		0.00781851	21.0411		0.013061	20.4418		0.00818885	20.5783		0.00771071	15.3983
	0.0139034	36.05		0.00792229	21.3863		0.0131605	20.5011		0.00828896	20.6291		0.00778593	15.4999
	0.0140788	36.1515		0.00802692	21.5589		0.01326	20.5011		0.00839055	20.9339		0.00786214	15.7031
	0.0142562	36.5573		0.00813322	21.9041		0.0133609	20.7972		0.00849288	21.0863		0.00793883	15.8047
	0.0144343	36.6926		0.00824035	22.0767		0.0134618	20.7972		0.00859595	21.2387		0.00801627	15.9571
	0.0146135	36.9293		0.00834944	22.4794		0.0135636	20.9749		0.00869902	21.2387		0.0080942	16.0587
	0.0147943	37.2675		0.00846035	22.8534		0.0136651	20.9157		0.00880332	21.4926		0.00817238	16.1096
	0.0149763	37.5042		0.00857237	23.0835		0.0137666	20.9157		0.00890811	21.5942		0.00825105	16.2112
	0.0151593	37.7072		0.00868551	23.3136		0.0138681	20.9157		0.00901365	21.7466		0.00832923	16.1096
	0.015343	37.8424		0.00880004	23.6012		0.0139716	21.3304		0.00912066	22.0513		0.00840815	16.262
	0.0155281	38.1468		0.00891611	23.9176		0.0140757	21.4488		0.00922866	22.2545		0.00848805	16.4652
	0.0157137	38.2482		0.00903288	24.0614		0.0141804	21.5673		0.0093369	22.3053		0.0085687	16.6176
	0.0159003	38.4511		0.00915104	24.3491		0.0142856	21.6858		0.00944712	22.7116		0.00865033	16.8208
	0.0160869	38.4511		0.0092706	24.6367		0.0143929	22.1004		0.00955709	22.6608		0.0087327	16.9732
	0.0162748	38.7217		0.00939114	24.838		0.0145004	22.1596		0.00966854	22.9656		0.00881506	16.9732
	0.0164645	39.0937		0.00951321	25.1544		0.0146082	22.2189		0.00977999	22.9656		0.00889743	16.9732
	0.0166536	38.9584		0.00963696	25.4995		0.0147172	22.4558		0.00989292	23.2703		0.00898079	17.1765
	0.0168433	39.0937		0.00976266	25.9021		0.014825	22.2189		0.0100063	23.3719		0.00906513	17.3797
	0.0170339	39.2627		0.00988947	26.1322		0.014934	22.4558		0.0101203	23.4735		0.00915046	17.5829
	0.0172246	39.2966		0.0100181	26.5061		0.0150441	22.6927		0.0102347	23.5751		0.00923579	17.5829
	0.0174148	39.1951		0.0101479	26.7361		0.015154	22.6335		0.0103503	23.829		0.00932235	17.8369
	0.0176051	39.2289		0.0102791	27.0525		0.0152655	22.9889		0.0104659	23.829		0.00940916	17.8877
	0.0177954	39.1951		0.0104121	27.3976		0.0153759	22.7519		0.0105823	23.9814		0.00949621	17.9385
	0.0179857	39.2289		0.010546	27.5989		0.0154875	22.9889		0.0106999	24.2353		0.00958474	18.2433
	0.0181756	39.1275		0.0106819	28.0014		0.0155994	23.0481		0.010818	24.3369		0.00967303	18.1925
	0.018366	39.2289		0.0108188	28.2027		0.0157109	22.9889		0.0109364	24.3877		0.00976181	18.2941
	0.0185565	39.2627		0.0109576	28.6053		0.0158233	23.1666		0.0110555	24.5401		0.00985182	18.5481
	0.0187466	39.1613		0.0110975	28.8354		0.0159352	23.0481		0.0111753	24.6924		0.00994134	18.4465
	0.0189369	39.2289		0.0112386	29.0654		0.0160479	23.2258		0.0112949	24.6416		0.0100318	18.6497
	0.0191275	39.2627		0.0113812	29.3817		0.0161621	23.5219		0.0114162	24.9971		0.0101231	18.8022
	0.0193177	39.1951		0.0115254	29.7267		0.0162765	23.5812		0.011538	25.0987		0.0102148	18.9038
	0.0195071	39.026		0.0116711	30.0143		0.0163915	23.6996		0.0116613	25.4034		0.010308	19.2086
	0.0196963	38.9922		0.0118183	30.3305		0.0165071	23.8181		0.0117848	25.4542		0.0104008	19.107
	0.0198852	38.9246		0.0119669	30.6181		0.0166241	24.1142		0.0119093	25.6574		0.010494	19.2086
	0.0200739	38.8908		0.0121167	30.8768		0.0167411	24.1142		0.0120338	25.6574		0.0105884	19.4626
	0.0202623	38.8231		0.0122677	31.1068		0.0168596	24.4104		0.0121574	25.4542		0.0106829	19.4626
	0.0204507	38.8231		0.0124195	31.2793		0.0169786	24.5288		0.0122819	25.6574		0.0107771	19.4118
	0.0206393	38.8569		0.0125728	31.5956		0.017098	24.5881		0.0124076	25.9113		0.0108713	19.4118
	0.0208285	38.9922		0.012727	31.7681		0.017217	24.5288		0.0125336	25.9621		0.010966	19.5134
	0.0210181	39.0598		0.0128828	32.1131		0.0173363	24.5881		0.0126601	26.0637		0.0110609	19.5642
	0.0212083	39.1951		0.0130402	32.4293		0.0174559	24.6473		0.0127866	26.0637		0.0111556	19.5134
	0.0213979	39.0598		0.0131988	32.6881		0.0175753	24.5881		0.0129133	26.1144		0.0112508	19.615
	0.0215869	38.9584		0.0133586	32.9181		0.017696	24.8842		0.0130405	26.216		0.0113467	19.7674
	0.0217771	39.1951		0.013519	33.0618		0.0178165	24.825		0.0131682	26.3176		0.0114437	19.9706
	0.021967	39.1275		0.0136803	33.2343		0.0179381	25.0619		0.0132965	26.4192		0.0115403	19.9198
	0.0221571	39.1613		0.0138428	33.493		0.0180603	25.1804		0.0134244	26.3684		0.011638	20.123
	0.0223474	39.2289		0.0140062	33.6655		0.0181825	25.1804		0.0135521	26.3176		0.0117351	20.0214
	0.022538	39.2627		0.01417	33.7517		0.0183064	25.5357		0.0136794	26.216		0.0118323	20.0214
	0.0227295	39.4656		0.0143341	33.8092		0.0184309	25.6542		0.0138076	26.4192		0.0119305	20.2246
	0.022922	39.6685		0.0144991	34.0105		0.0185548	25.5357		0.0139355	26.3684		0.0120296	20.4278
	0.0231148	39.7362		0.0146646	34.0967		0.0186811	26.0095		0.0140625	26.1652		0.0121287	20.4278
	0.0233082	39.8376		0.0148306	34.2117		0.0188059	25.7134		0.0141915	26.5715		0.0122276	20.377
	0.0235015	39.8376		0.0149969	34.2692		0.0189315	25.8911		0.0143192	26.3176		0.012327	20.4786
	0.0236948	39.8376		0.0151635	34.3267		0.0190574	25.9503		0.0144486	26.6731		0.0124269	20.5802
	0.0238881	39.8376		0.0153297	34.2404		0.0191831	25.8911		0.0145783	26.7239		0.012527	20.631
	0.0240815	39.8376		0.0154961	34.2979		0.019309	25.9503		0.014708	26.7239		0.0126261	20.4278
	0.0242755	39.9729		0.0156625	34.2979		0.0194364	26.2464		0.0148365	26.4699		0.0127265	20.6818
	0.0244701	40.1081		0.015829	34.2979		0.0195638	26.2464		0.0149644	26.3684		0.0128271	20.7326
	0.0246644	40.0405		0.0159949	34.1829		0.01969	26.0095		0.0150921	26.3176		0.012927	20.5802
	0.0248589	40.0743		0.0161613	34.2979		0.0198176	26.3057		0.0152189	26.1144		0.0130268	20.5802
	0.0250539	40.1757		0.0163278	34.2979		0.0199453	26.3057		0.0153456	26.1144		0.013128	20.8342
	0.0252488	40.1757		0.0164937	34.1829		0.0200732	26.3649		0.0154711	25.8605		0.0132291	20.8342
	0.025444	40.2096		0.0166594	34.1542		0.0202032	26.7795		0.0155961	25.7589		0.0133304	20.885
	0.0256388	40.1419		0.0168246	34.0392		0.020334	26.9571		0.0157213	25.8097		0.0134315	20.8342
	0.0258334	40.1081		0.0169895	33.9817		0.0204646	26.8979		0.0158461	25.7082		0.0135321	20.7326
	0.0260279	40.0743		0.017154	33.8955		0.0205951	26.8979		0.0159706	25.6574		0.0136342	21.0373
	0.0262227	40.1419		0.0173179	33.7805		0.0207265	27.0756		0.0160949	25.6066		0.0137356	20.885
	0.0264176	40.1757		0.0174807	33.5505		0.0208582	27.1348		0.0162179	25.3527		0.0138357	20.631
	0.0266118	40.0067		0.0176429	33.4068		0.0209896	27.0756		0.0163412	25.4034		0.0139363	20.7326
	0.0268064	40.1081		0.0178043	33.263		0.021121	27.0756		0.016464	25.3019		0.0140357	20.4786
	0.0270009	40.0743		0.0179643	32.9756		0.0212518	26.9571		0.016585	24.9464		0.0141351	20.4786
	0.0271952	40.0405		0.0181239	32.8893		0.0213843	27.3125		0.0167064	24.9971		0.0142337	20.3262
	0.027389	39.939		0.0182824	32.6593		0.0215177	27.4902		0.0168277	24.9971		0.0143323	20.3262
	0.0275835	40.0743		0.0184403	32.5443		0.0216508	27.4309		0.0169482	24.8448		0.0144307	20.2754
	0.0277775	39.9729		0.0185979	32.4581		0.0217845	27.5494		0.0170693	24.9464		0.0145296	20.377
	0.0279723	40.1419		0.018754	32.1706		0.0219182	27.5494		0.0171901	24.8956		0.0146288	20.4278
	0.0281666	40.0405		0.0189095	32.0556		0.0220537	27.9047		0.0173094	24.5908		0.0147276	20.377
	0.0283608	40.0067		0.0190647	31.9694		0.0221882	27.7271		0.0174285	24.5401		0.0148263	20.3262
	0.0285551	40.0405		0.0192182	31.6243		0.0223236	27.9047		0.0175462	24.2353		0.0149247	20.2754
	0.0287484	39.8376		0.0193715	31.5956		0.022459	27.9047		0.0176645	24.3877		0.0150221	20.0722
	0.0289417	39.8376		0.0195233	31.2793		0.0225959	28.2009		0.0177821	24.2353		0.0151195	20.0722
	0.0291351	39.8376		0.0196734	30.9343		0.0227342	28.497		0.017899	24.083		0.0152159	19.869
	0.0293281	39.77		0.0198227	30.7618		0.0228708	28.1416		0.0180159	24.083		0.0153116	19.7166
	0.0295209	39.7362		0.0199711	30.5893		0.0230068	28.0232		0.0181315	23.829		0.015408	19.869
	0.0297137	39.7362		0.0201187	30.4168		0.0231436	28.2009		0.0182469	23.7782		0.0155037	19.7166
	0.0299058	39.5671		0.0202657	30.273		0.0232808	28.2601		0.0183615	23.6259		0.0155984	19.5134
	0.0300979	39.6009		0.0204113	30.0143		0.0234182	28.3193		0.018475	23.3719		0.0156921	19.3102
	0.0302893	39.4318		0.0205567	29.9568		0.0235545	28.0824		0.0185874	23.1688		0.0157843	19.0054
	0.0304802	39.3304		0.0207011	29.7555		0.0236919	28.3193		0.0186989	22.9656		0.0158751	18.7005
	0.0306709	39.2966		0.0208448	29.6117		0.0238293	28.3193		0.0188101	22.9148		0.0159654	18.5989
	0.0308609	39.1613		0.0209871	29.3242		0.0239665	28.2601		0.0189208	22.8132		0.0160544	18.3449
	0.0310506	39.0937		0.0211291	29.2667		0.0241045	28.4377		0.0190312	22.7624		0.0161424	18.1417
	0.0312408	39.1951		0.0212695	28.9216		0.0242416	28.2601		0.0191407	22.5593		0.016231	18.2433
	0.031431	39.1951		0.0214096	28.8641		0.0243782	28.1416		0.0192492	22.3561		0.0163185	18.0401
	0.0316209	39.1275		0.0215482	28.5766		0.0245159	28.3785		0.019357	22.2037		0.0164058	17.9893
	0.0318113	39.2289		0.0216859	28.3753		0.0246548	28.6154		0.0194649	22.2545		0.0164926	17.8877
	0.0320008	39.0598		0.0218236	28.3753		0.0247939	28.6746		0.0195707	21.7974		0.0165787	17.7353
	0.0321902	39.026		0.0219594	27.9727		0.0249328	28.6154		0.0196768	21.8482		0.016664	17.5829
	0.0323793	38.9584		0.022094	27.7426		0.0250708	28.4377		0.0197813	21.5434		0.0167479	17.2781
	0.0325679	38.8569		0.0222277	27.5413		0.0252085	28.3785		0.0198849	21.3403		0.016831	17.1257
	0.0327561	38.7893		0.0223602	27.3113		0.0253474	28.6154		0.0199865	20.9339		0.0169128	16.8716
	0.0329442	38.7555		0.0224907	26.8799		0.0254863	28.6154		0.0200876	20.8323		0.0169935	16.6176
	0.0331319	38.6879		0.0226203	26.7074		0.0256246	28.497		0.0201877	20.6291		0.0170746	16.7192
	0.0333194	38.6202		0.0227488	26.4773		0.0257628	28.497		0.0202878	20.6291		0.0171545	16.4652
	0.0335064	38.5526		0.0228759	26.1897		0.0259003	28.3193		0.0203871	20.4768		0.0172334	16.262
	0.0336932	38.485		0.0230021	26.0172		0.0260386	28.497		0.0204863	20.426		0.0173119	16.1604
	0.0338785	38.1806		0.0231274	25.8159		0.0261757	28.2601		0.0205852	20.3752		0.0173893	15.9571
	0.0340633	38.0792		0.0232513	25.5283		0.0263117	28.0232		0.020683	20.172		0.017466	15.8047
	0.0342469	37.8424		0.0233735	25.1831		0.0264477	28.0232		0.0207802	20.0196		0.0175415	15.5507
	0.0344291	37.5381		0.0234947	24.9818		0.0265843	28.1416		0.0208764	19.8164		0.0176157	15.2966
	0.0346108	37.4366		0.0236141	24.6079		0.0267211	28.2009		0.0209725	19.8164		0.017689	15.0934
	0.034791	37.1322		0.0237325	24.3778		0.0268586	28.3193		0.021067	19.4609		0.0177605	14.7378
	0.03497	36.8955		0.0238485	23.9176		0.0269951	28.1416		0.0211612	19.4101		0.0178317	14.687
	0.0351476	36.5911		0.0239624	23.4574		0.0271317	28.1416		0.0212544	19.2069		0.0179018	14.4329
	0.0353242	36.3882		0.0240754	23.2848		0.0272685	28.2009		0.0213473	19.1561		0.0179701	14.0773
	0.035499	36.0162		0.0241847	22.537		0.0274063	28.3785		0.0214398	19.0545		0.0180389	14.1789
	0.0356713	35.5089		0.0242935	22.4219		0.027544	28.3785		0.021531	18.8005		0.0181062	13.874
	0.0358425	35.2721		0.0243991	21.7603		0.0276803	28.0824		0.0216213	18.5973		0.0181721	13.5692
	0.0360112	34.7648		0.0245029	21.3863		0.0278177	28.3193		0.0217113	18.5465		0.0182367	13.3151
	0.0361791	34.5956		0.0246045	20.9261		0.0279531	27.9047		0.0217998	18.2417		0.0183011	13.2643
	0.0363442	34.0206		0.0247028	20.2644		0.0280877	27.7271		0.0218893	18.4449		0.0183647	13.1119
	0.0365065	33.4456		0.0247998	19.9767		0.0282234	27.964		0.0219786	18.3941		0.0184274	12.9086
	0.0366665	32.9721		0.0248942	19.4589		0.0283585	27.8455		0.0220671	18.2417		0.0184897	12.8578
	0.0368248	32.6338		0.0249864	18.9985		0.0284925	27.6086		0.0221554	18.1909		0.0185504	12.5021
	0.0369806	32.0926		0.0250758	18.4231		0.028627	27.7271		0.022242	17.8353		0.0186111	12.5021
	0.0371339	31.5852		0.0251631	17.9916		0.0287613	27.6678		0.0223283	17.7845		0.018671	12.3497
	0.0372845	31.0439		0.0252472	17.3298		0.028895	27.5494		0.0224143	17.7337		0.0187297	12.0956
	0.0374329	30.5703		0.0253282	16.6968		0.0290278	27.3717		0.0224996	17.5813		0.0187869	11.7908
	0.0375781	29.9275		0.0254062	16.0637		0.0291601	27.2533		0.0225845	17.4797		0.0188429	11.5367
	0.0377209	29.4201		0.0254818	15.5745		0.0292938	27.5494		0.0226683	17.2765		0.0188987	11.4859
	0.0378614	28.9464		0.0255544	14.9702		0.029426	27.2533		0.0227522	17.2765		0.0189534	11.2826
	0.0379992	28.4051		0.0256244	14.4235		0.0295563	26.8387		0.0228343	16.921		0.0190069	11.0286
	0.0381348	27.9314		0.0256925	14.0206		0.0296886	27.2533		0.0229156	16.7686		0.0190602	10.9777
	0.0382675	27.3562		0.0257581	13.5313		0.0298194	26.9571		0.0229968	16.7177		0.0191125	10.7745
	0.0383976	26.8149		0.0258211	12.9845		0.0299502	26.9571		0.0230772	16.5653		0.0191643	10.6729
	0.0385248	26.2058		0.0258826	12.6679		0.0300802	26.7795		0.0231571	16.4637		0.0192146	10.368
	0.038649	25.5967		0.025942	12.2362		0.030209	26.5426		0.0232367	16.4129		0.0192642	10.2155
	0.0387698	24.8861		0.0259994	11.8333		0.0303375	26.4833		0.0233154	16.2097		0.0193125	9.96145
	0.0388878	24.3109		0.0260552	11.4879		0.0304651	26.3057		0.0233935	16.1081		0.0193596	9.70737
	0.0390031	23.7694		0.0261092	11.1425		0.0305928	26.3057		0.0234707	15.9049		0.0194065	9.65655
	0.0391152	23.0926		0.0261619	10.8547		0.0307199	26.1872		0.0235469	15.7017		0.0194516	9.30083
	0.0392251	22.6527		0.0262126	10.4517		0.0308464	26.0688		0.0236224	15.5493		0.0194958	9.09757
	0.0393316	21.942		0.0262629	10.3653		0.0309726	26.0095		0.0236981	15.6001		0.0195397	9.04675
	0.0394343	21.1636		0.0263113	9.96235		0.0310988	26.0095		0.0237723	15.2953		0.0195819	8.69103
	0.0395347	20.6897		0.0263589	9.81842		0.0312248	25.9503		0.0238461	15.1937		0.0196248	8.84348
	0.0396325	20.1482		0.0264056	9.61693		0.0313504	25.8911		0.0239193	15.0921		0.0196665	8.58939
	0.0397267	19.4035		0.0264516	9.473		0.0314763	25.9503		0.0239923	15.0413		0.0197074	8.43694
	0.039818	18.8281		0.0264966	9.2715		0.031602	25.8911		0.024065	14.9905		0.0197469	8.13203
	0.0399066	18.2527		0.0265407	9.09878		0.0317271	25.7726		0.0241373	14.8889		0.0197854	7.92875
	0.0399929	17.7788		0.026584	8.92606		0.0318521	25.7726		0.0242091	14.7873		0.0198241	7.97957
	0.040076	17.1356		0.0266265	8.75334		0.0319763	25.5949		0.0242796	14.5333		0.0198626	7.92875
	0.0401561	16.4925		0.0266679	8.52304		0.0321008	25.6542		0.0243499	14.4825		0.0198995	7.62383
	0.0402333	15.917		0.0267081	8.29274		0.0322242	25.4173		0.0244199	14.4316		0.0199365	7.62383
	0.0403083	15.443		0.0267475	8.12002		0.0323475	25.4173		0.0244889	14.2284		0.0199726	7.42056
	0.0403799	14.7659		0.0267858	7.88971		0.0324706	25.358		0.0245575	14.1268		0.0200088	7.47138
	0.0404493	14.292		0.0268231	7.68819		0.0325925	25.1211		0.0246256	14.0252		0.0200436	7.16646
	0.0405168	13.9195		0.0268595	7.48667		0.0327147	25.1804		0.0246931	13.9236		0.0200771	6.91236
	0.0405811	13.2424		0.0268947	7.25636		0.0328352	24.825		0.0247595	13.6696		0.0201102	6.81071
	0.040644	12.9715		0.0269291	7.08362		0.0329559	24.8842		0.0248248	13.4664		0.0201413	6.40414
	0.0407055	12.6668		0.026963	6.99726		0.0330747	24.4696		0.0248894	13.3139		0.0201716	6.25168
	0.040765	12.2605		0.0269958	6.76694		0.0331926	24.2919		0.0249538	13.2631		0.0202017	6.20086
	0.0408232	11.9896		0.0270272	6.45024		0.0333093	24.055		0.0250169	13.0091		0.020232	6.25168
	0.0408791	11.5156		0.0270573	6.21992		0.0334258	23.9958		0.0250803	13.0599		0.0202626	6.3025
	0.0409333	11.177		0.0270879	6.30629		0.0335411	23.7589		0.0251432	12.9583		0.0202925	6.15004
	0.0409858	10.8045		0.0271176	6.10475		0.0336549	23.4627		0.0252053	12.8059		0.0203213	5.94675
	0.0410359	10.3305		0.0271462	5.90321		0.0337694	23.5812		0.025267	12.7043		0.0203482	5.54017
	0.0410836	9.82252		0.0271737	5.67288		0.0338829	23.4035		0.0253286	12.7043		0.0203746	5.43852
	0.0411297	9.51775		0.0272004	5.50013		0.0339968	23.4627		0.0253901	12.6535		0.0204	5.23523
	0.041174	9.11139		0.0272261	5.29858		0.0341098	23.285		0.0254502	12.3994		0.0204247	5.08276
	0.0412169	8.84047		0.0272503	4.98186		0.0342216	23.0481		0.0255106	12.4502		0.0204491	5.03193
	0.0412586	8.60342		0.0272734	4.75152		0.0343332	22.9889		0.0255703	12.2978		0.0204738	5.08276
	0.0412989	8.29864		0.0272949	4.43479		0.0344439	22.8112		0.0256298	12.247		0.0204979	4.98111
	0.0413387	8.19704		0.0273147	4.08926		0.0345537	22.6335		0.0256882	12.0438		0.0205206	4.67617
	0.041377	7.89225		0.0273333	3.83011		0.0346636	22.6335		0.0257464	11.993		0.0205443	4.87947
	0.0414135	7.51972		0.0273508	3.59975		0.0347734	22.6335		0.0258036	11.7897		0.0205668	4.62535
	0.0414503	7.58745		0.027367	3.34059		0.0348833	22.6335		0.0258601	11.6373		0.0205882	4.42205
	0.0414863	7.41812		0.0273824	3.16782		0.0349931	22.6335		0.0259173	11.7897		0.0206102	4.5237
	0.0415206	7.07945		0.0273973	3.08143		0.0351024	22.515		0.025973	11.4849		0.0206321	4.5237
	0.0415548	7.04558		0.0274106	2.73588		0.0352113	22.4558		0.026029	11.5357		0.0206538	4.47287
	0.0415875	6.74077		0.0274226	2.47671		0.0353197	22.3373		0.0260853	11.5865		0.0206745	4.26957
	0.0416191	6.5037		0.0274334	2.21753		0.035427	22.1004		0.0261405	11.3833		0.0206935	3.91379
	0.0416505	6.46983		0.0274425	1.87196		0.0355331	21.8635		0.026195	11.2308		0.0207118	3.76132
	0.0416809	6.26662		0.02745	1.55518		0.0356375	21.5081		0.0262493	11.18		0.0207303	3.81215
	0.0417105	6.09727		0.0274566	1.35359		0.035741	21.3304		0.0263035	11.18		0.0207476	3.55802
	0.0417393	5.92793		0.0274623	1.1808		0.0358445	21.3304		0.0263575	11.1292		0.0207648	3.55802
	0.0417674	5.79245		0.0274667	0.892805		0.0359466	21.0342		0.0264113	11.0784		0.0207811	3.35471
	0.0417942	5.52149		0.0274709	0.864006		0.0360475	20.7972		0.0264646	10.9768		0.0207979	3.45637
	0.0418208	5.48763		0.0274744	0.720009		0.036149	20.9157		0.0265178	10.9768		0.0208142	3.35471
	0.0418465	5.2844		0.0274774	0.633609		0.0362494	20.6788		0.0265701	10.7735		0.0208302	3.30388
	0.0418716	5.18279		0.0274795	0.432008		0.03635	20.738		0.0266226	10.8244		0.020846	3.25306
	0.0418964	5.11505		0.0274815	0.403209		0.0364498	20.5603		0.0266742	10.6211		0.0208608	3.04975
	0.0419203	4.91183		0.0274829	0.288008		0.0365501	20.6788		0.0267252	10.5195		0.0208748	2.89727
	0.0419425	4.57312		0.0274837	0.172806		0.0366499	20.5603		0.0267763	10.5195		0.0208889	2.89727
	0.0419643	4.50538		0.0274841	0.086403		0.0367482	20.2641		0.0268268	10.4179		0.0209015	2.59231
	0.0419847	4.20053		0.0274846	0.086403		0.0368449	19.9087		0.0268779	10.5195		0.0209136	2.49065
	0.0420046	4.09892		0.0274847	0.0288022		0.0369415	19.9087		0.0269284	10.4179		0.0209244	2.23652
	0.0420238	3.96343		0.0274854	0.144004		0.0370369	19.6718		0.0269787	10.3671		0.0209345	2.08403
	0.0420426	3.86181		0.0274864	0.201608		0.0371327	19.731		0.0270293	10.4179		0.0209454	2.23652
	0.0420602	3.6247		0.0274871	0.144004		0.0372282	19.6718		0.0270796	10.3671		0.0209558	2.13485
	0.0420764	3.35372		0.0274878	0.144004		0.037323	19.5533		0.0271292	10.2146		0.0209661	2.13485
	0.0420912	3.04886		0.0274886	0.172806		0.0374185	19.6718		0.0271775	9.96057		0.0209772	2.28734
	0.0421059	3.01498		0.0274892	0.115205		0.0375125	19.3756		0.0272261	10.0114		0.0209881	2.23652
	0.0421179	2.47299		0.0274901	0.201608		0.0376054	19.1386		0.0272737	9.80814		0.0209992	2.28734
	0.0421297	2.43912		0.027491	0.172806		0.0376986	19.1979		0.0273201	9.55408		0.0210095	2.13485
	0.0421415	2.43912		0.027492	0.201608		0.0377903	18.9017		0.0273667	9.60489		0.0210196	2.08403
	0.0421526	2.26975		0.0274928	0.172806		0.0378826	19.0202		0.0274123	9.40164		0.0210295	2.0332
	0.0421632	2.202		0.0274934	0.115205		0.0379735	18.724		0.0274577	9.35083		0.0210386	1.88071
	0.0421733	2.06649					0.0380641	18.6647		0.0275033	9.40164		0.021047	1.72823
	0.0421818	1.76161					0.0381538	18.487		0.0275484	9.30002		0.0210554	1.72823
	0.0421891	1.49061					0.0382423	18.2501		0.0275943	9.45246		0.0210631	1.57574
	0.0421956	1.3551					0.0383303	18.1316		0.0276402	9.45246		0.0210707	1.57574
	0.0422014	1.18572					0.0384189	18.2501		0.0276868	9.60489		0.0210779	1.47408
	0.0422063	1.01633					0.038506	17.9539		0.0277337	9.65571		0.021085	1.47408
	0.0422103	0.813069					0.0385926	17.8354		0.027779	9.35083		0.0210912	1.27076
	0.0422139	0.745316					0.0386785	17.7169		0.0278247	9.40164		0.0210976	1.32159
	0.0422173	0.711439					0.0387637	17.5392		0.0278693	9.1984		0.0211035	1.21994
	0.04222	0.542052					0.0388473	17.243		0.0279137	9.14758		0.0211089	1.11828
							0.0389307	17.1837		0.0279573	8.99514		0.0211139	1.01662
							0.0390135	17.0653		0.0280005	8.89352		0.0211181	0.864127
							0.0390964	17.0653		0.0280444	9.04596		0.0211227	0.965788
							0.0391783	16.8875		0.0280878	8.94433		0.0211274	0.965788
							0.0392597	16.7691		0.02813	8.69026		0.0211321	0.965788
							0.0393399	16.5321		0.0281729	8.8427		0.0211366	0.914955
							0.0394196	16.4136		0.0282163	8.94433		0.02114	0.711633
							0.0394987	16.2951		0.028259	8.79189		0.0211432	0.660805
							0.0395777	16.2951		0.0283016	8.79189		0.0211454	0.457477
							0.0396562	16.1766		0.0283443	8.79189		0.0211487	0.660805
							0.0397324	15.7027		0.028387	8.79189		0.0211514	0.559144
							0.0398089	15.7619		0.0284301	8.89352		0.0211541	0.559144
							0.0398851	15.7027		0.0284728	8.79189		0.021157	0.609972
							0.0399608	15.5842		0.0285157	8.8427		0.0211595	0.508311
							0.0400361	15.525		0.0285579	8.69026		0.0211617	0.457477
							0.0401112	15.4657		0.0286003	8.74108		0.0211644	0.559144
							0.0401851	15.2288		0.0286435	8.89352		0.0211657	0.254155
							0.0402578	14.9918		0.0286856	8.69026		0.0211679	0.457477
							0.04033	14.8733		0.0287276	8.63945		0.0211691	0.254155
							0.040401	14.6363		0.0287685	8.43619		0.0211704	0.254155
							0.0404729	14.814		0.0288102	8.58864		0.0211723	0.40665
							0.0405445	14.7548		0.0288506	8.33457		0.0211743	0.40665
							0.040615	14.5178		0.0288908	8.28376		0.0211746	0.0508274
							0.040686	14.6363		0.0289318	8.43619		0.0211748	0.0508274
							0.0407559	14.3993		0.0289727	8.43619		0.021175	0.0508274
							0.0408258	14.3993		0.0290124	8.18213		0.0211755	0.101661
							0.0408951	14.2808		0.0290526	8.28376		0.0211758	0.0508336
							0.0409638	14.1624		0.0290931	8.33457		0.021176	0.0508274
							0.0410317	13.9846		0.0291335	8.33457		0.021177	0.203322
							0.0411001	14.1031		0.0291737	8.28376		0.021178	0.203328
							0.041168	13.9846		0.0292132	8.13132		0.021179	0.203328
							0.0412341	13.6291		0.0292519	7.97887		0.0211802	0.254162
							0.0413011	13.8069		0.0292904	7.92806		0.021181	0.152494
							0.041367	13.5699		0.0293296	8.0805		0.0211837	0.559157
							0.0414311	13.2144		0.0293685	8.02969		0.0211864	0.559157
							0.0414955	13.2737		0.029407	7.92806		0.0211881	0.355829
							0.0415591	13.0959		0.0294467	8.18213		0.0211898	0.355829
							0.0416209	12.7404		0.0294867	8.23294		0.0211913	0.304995
							0.0416821	12.6219		0.0295264	8.18213		0.0211933	0.406656
							0.0417422	12.3849		0.0295658	8.13132		0.0211955	0.45749
							0.0418015	12.2072		0.0296053	8.13132		0.0211977	0.45749
							0.0418593	11.911		0.0296428	7.7248		0.0211997	0.406656
							0.0419168	11.8517		0.0296805	7.77561		0.0212022	0.508323
							0.0419752	12.0295		0.029717	7.52154		0.0212054	0.660818
							0.042033	11.911		0.0297535	7.52154		0.0212074	0.406656
							0.0420908	11.911		0.0297893	7.36909		0.0212101	0.559157
							0.0421483	11.8517		0.0298255	7.47072		0.021214	0.813318
							0.0422044	11.5555		0.0298603	7.16583		0.0212177	0.762485
							0.0422599	11.437		0.0298958	7.31828		0.0212224	0.965819
							0.0423145	11.2592		0.0299316	7.36909		0.0212264	0.813318
							0.0423692	11.2592		0.0299669	7.26746		0.0212298	0.711651
							0.0424221	10.9037		0.0300026	7.36909		0.0212333	0.711651
							0.0424744	10.7852		0.0300384	7.36909		0.021237	0.762485
							0.0425247	10.3705		0.0300744	7.41991		0.0212399	0.60999
							0.0425756	10.489		0.0301099	7.31828		0.0212426	0.559157
							0.0426263	10.4297		0.0301457	7.36909		0.0212458	0.660818
							0.0426751	10.0742		0.0301812	7.31828		0.0212505	0.965819
							0.0427243	10.1334		0.030216	7.16583		0.0212557	1.06749
							0.0427721	9.83719		0.0302505	7.11502		0.0212609	1.0681
							0.0428195	9.77794		0.030284	6.91175		0.0212661	1.06872
							0.042865	9.36316		0.0303173	6.86094		0.0212713	1.06934
							0.0429101	9.30392		0.0303509	6.91175		0.0212765	1.06996
							0.0429532	8.88914		0.0303847	6.96257		0.0212817	1.07058
							0.0429955	8.71138		0.030418	6.86094		0.0212869	1.0712
							0.0430372	8.59287		0.030451	6.81011		0.0212921	1.07181
							0.0430795	8.71138		0.0304838	6.7593		0.0212973	1.07243
							0.0431212	8.59287		0.0305164	6.70848		0.0213025	1.07305
							0.0431612	8.23734		0.0305499	6.91175		0.0213077	1.07367
							0.0432009	8.17809		0.0305817	6.55603		0.0213129	1.07429
							0.0432391	7.88181		0.0306135	6.55603		0.0213181	1.0749
							0.0432776	7.94107		0.0306453	6.55603		0.0213233	1.07552
							0.0433142	7.52628		0.0306767	6.4544		0.0213286	1.07614
							0.0433516	7.70404		0.0307082	6.50522		0.0213338	1.07676
							0.0433881	7.52628		0.0307398	6.50522		0.021339	1.07738
							0.0434229	7.17074		0.0307706	6.35277		0.0213442	1.078
							0.0434571	7.05223		0.0308032	6.70848		0.0213495	1.07861
							0.0434902	6.8152		0.0308357	6.70848		0.0213547	1.07923
							0.0435215	6.45965		0.0308685	6.7593		0.0213599	1.07985
							0.0435523	6.34114		0.0309009	6.65767		0.0213652	1.08047
							0.0435828	6.28188		0.0309344	6.91175		0.0213704	1.08109
							0.0436118	5.98559		0.0309672	6.7593		0.0213757	1.0817
							0.0436412	6.04484		0.0309998	6.70848		0.0213809	1.08232
							0.0436711	6.16336		0.0310321	6.65767		0.0213862	1.08294
							0.0436993	5.80781		0.0310644	6.65767		0.0213915	1.08356
										0.0310959	6.50522		0.0213967	1.08418
										0.031128	6.60685		0.021402	1.0848
										0.0311588	6.35277		0.0214072	1.08541
										0.0311897	6.35277		0.0214125	1.08603
										0.03122	6.25113		0.0214178	1.08665
										0.0312501	6.20032		0.0214231	1.08727

## Sheet: Fig4(c)
GD3-1	Strain	P(t)/KN	GD3-2	Strain	P(t)/KN	GD3-3	Strain	P(t)/KN	GD3-4	Strain	P(t)/KN	GD3-5	Strain	P(t)/KN
	0	0		0	0		0	0		0	0		0	0
	0	0		0	0		0	0		0	0		8.2182e-07	0.169346
	1.1508e-06	0.237137		0	0		1.15049e-06	0.237072		0	0		1.3149e-06	0.101605
	1.7262e-06	0.118568		4.9308e-07	0.101605		1.43808e-06	0.0592625		4.932e-07	0.10163		1.97236e-06	0.135478
	3.45233e-06	0.355691		1.72578e-06	0.254013		2.0133e-06	0.118532		1.97274e-06	0.304878		3.28726e-06	0.270952
	6.32926e-06	0.592827		4.19115e-06	0.50802		3.73901e-06	0.355604		4.93182e-06	0.609755		4.76652e-06	0.30482
	8.05539e-06	0.355691		5.67039e-06	0.304816		5.17709e-06	0.296334		5.91822e-06	0.20326		5.7527e-06	0.203215
	9.78152e-06	0.355691		7.88922e-06	0.457218		6.9028e-06	0.355604		7.39776e-06	0.304878		7.56068e-06	0.372557
	1.09323e-05	0.237137		1.10942e-05	0.660428		1.00666e-05	0.651938		8.38416e-06	0.20326		9.36866e-06	0.372557
	1.15077e-05	0.118568		1.40527e-05	0.609626		1.23675e-05	0.474136		9.8637e-06	0.304878		1.08479e-05	0.30482
	1.20831e-05	0.118568		1.72577e-05	0.660428		1.55313e-05	0.651938		1.03568e-05	0.101618		1.29846e-05	0.440294
	1.26585e-05	0.118568		2.12022e-05	0.81283		1.98456e-05	0.88901		1.085e-05	0.101618		1.52857e-05	0.474162
	1.49601e-05	0.474259		2.51468e-05	0.81283		2.47351e-05	1.00754		1.28227e-05	0.406508		1.7258e-05	0.406425
	1.61109e-05	0.237137		2.85983e-05	0.711225		2.90494e-05	0.88901		1.62749e-05	0.711373		1.97234e-05	0.508031
	1.84124e-05	0.474259		3.20498e-05	0.711225		3.42265e-05	1.06681		1.97272e-05	0.711373		2.25176e-05	0.575767
	2.07139e-05	0.474259		3.64874e-05	0.914429		3.96912e-05	1.12607		2.26862e-05	0.609755		2.54761e-05	0.609636
	2.30154e-05	0.474259		4.14182e-05	1.01603		4.60187e-05	1.30387		2.56453e-05	0.609755		2.85989e-05	0.643504
	2.76185e-05	0.948518		4.61023e-05	0.965232		5.23463e-05	1.30387		3.00839e-05	0.914621		3.22149e-05	0.74511
	3.10708e-05	0.711396		5.07865e-05	0.965232		6.01119e-05	1.6002		3.25498e-05	0.508125		3.59952e-05	0.778978
	3.45232e-05	0.711396		5.74429e-05	1.37163		6.84527e-05	1.71873		3.55088e-05	0.609755		4.02686e-05	0.880583
	3.62493e-05	0.355691		6.36062e-05	1.27004		7.82316e-05	2.01506		3.84679e-05	0.609755		4.43776e-05	0.846715
	3.85508e-05	0.474259		6.97696e-05	1.27004		8.71476e-05	1.83726		4.04407e-05	0.406508		4.8651e-05	0.880583
	4.25785e-05	0.82995		7.59329e-05	1.27004		9.72141e-05	2.07432		4.33997e-05	0.609755		5.30887e-05	0.914448
	4.43046e-05	0.355691		8.18498e-05	1.21924		0.000107568	2.13359		4.83315e-05	1.01625		5.78551e-05	0.982185
	4.54554e-05	0.237137		8.77666e-05	1.21924		0.000117347	2.01506		5.22769e-05	0.813003		6.31146e-05	1.08379
	4.83323e-05	0.592827		9.29439e-05	1.06684		0.000126838	1.95579		5.72087e-05	1.01625		6.80454e-05	1.01605
	5.236e-05	0.82995		9.88607e-05	1.21924		0.000137192	2.13359		6.31267e-05	1.21949		7.29762e-05	1.01605
	5.52369e-05	0.592827		0.000104778	1.21924		0.000147259	2.07432		6.9538e-05	1.32112		7.77427e-05	0.982185
	5.984e-05	0.948518		0.000111434	1.37163		0.000158476	2.31138		7.59492e-05	1.32112		8.21804e-05	0.914448
	6.38677e-05	0.82995		0.000119076	1.57484		0.000169693	2.31138		8.0881e-05	1.01625		8.69468e-05	0.982185
	6.732e-05	0.711396		0.000126966	1.62564		0.000181485	2.42991		8.48264e-05	0.813003		9.18776e-05	1.01605
	7.30738e-05	1.18565		0.000135841	1.82883		0.000193564	2.48917		8.87718e-05	0.813003		9.79589e-05	1.25312
	7.65262e-05	0.711396		0.000143976	1.67644		0.000207082	2.78549		9.37036e-05	1.01625		0.000103547	1.15152
	8.40062e-05	1.54135		0.000151372	1.52404		0.000220887	2.84475		9.81421e-05	0.914621		0.000109793	1.28699
	9.03354e-05	1.30421		0.000158768	1.52404		0.00023383	2.66697		0.000106033	1.62598		0.000116531	1.38859
	9.66645e-05	1.30421		0.000165178	1.32084		0.000246772	2.66697		0.000115403	1.93085		0.000123763	1.49019
	0.000105871	1.89704		0.000172574	1.52404		0.000259427	2.6077		0.00012428	1.82923		0.000131324	1.55793
	0.000114501	1.77847		0.000179231	1.37163		0.000272657	2.72623		0.000134144	2.03248		0.00013872	1.52406
	0.000123708	1.89704		0.000187366	1.67644		0.000285888	2.72623		0.000142527	1.72761		0.000146116	1.52406
	0.000132338	1.77847		0.000195995	1.77804		0.00029883	2.66697		0.000151898	1.93085		0.000153512	1.52406
	0.000141544	1.89704		0.00020487	1.82883		0.00031206	2.72623		0.000160282	1.72761		0.000160908	1.52406
	0.00015075	1.89704		0.000215224	2.13363		0.000326441	2.96328		0.000170145	2.03248		0.000168469	1.55793
	0.000160532	2.01559		0.000225825	2.18443		0.000339958	2.78549		0.000180008	2.03248		0.000176522	1.65952
	0.000170889	2.13416		0.000236426	2.18443		0.000354051	2.90402		0.000189379	1.93085		0.000183425	1.42246
	0.000182972	2.48983		0.00024678	2.13363		0.000368719	3.02255		0.000200721	2.33733		0.000190986	1.55793
	0.000193904	2.25271		0.000257627	2.23523		0.000383963	3.14107		0.000214037	2.74383		0.00019871	1.59179
	0.000206562	2.6084		0.000268721	2.28603		0.000397768	2.84475		0.000227352	2.74383		0.000206928	1.69339
	0.000216344	2.01559		0.000280308	2.38763		0.000411861	2.90402		0.000240175	2.6422		0.000215475	1.76113
	0.000226125	2.01559		0.000292388	2.48922		0.000426529	3.02255		0.000252011	2.43896		0.000224186	1.79499
	0.000237057	2.25271		0.000304961	2.59082		0.000440622	2.90402		0.000263847	2.43896		0.000232897	1.79499
	0.000247414	2.13416		0.000317534	2.59082		0.00045529	3.02255		0.000276176	2.54058		0.000242758	2.03206
	0.000257771	2.13416		0.000330107	2.59082		0.000471971	3.43739		0.000288505	2.54058		0.000252784	2.06592
	0.000268703	2.25271		0.000343173	2.69242		0.000488365	3.37812		0.000298862	2.13409		0.000263302	2.16752
	0.00027906	2.13416		0.000356732	2.79401		0.000505621	3.55591		0.000309218	2.13409		0.000274972	2.40458
	0.000288841	2.01559		0.000370784	2.89561		0.000523165	3.61517		0.000318588	1.93085		0.000286148	2.30298
	0.000297472	1.77847		0.000385083	2.94641		0.000539847	3.43739		0.000327959	1.93085		0.000297981	2.43844
	0.000307254	2.01559		0.000399135	2.89561		0.000557966	3.7337		0.000339301	2.33733		0.000310143	2.50617
	0.000317035	2.01559		0.000413927	3.048		0.000574935	3.49665		0.00035163	2.54058		0.00032247	2.54004
	0.000325666	1.77847		0.000428225	2.94641		0.000592479	3.61517		0.000364946	2.74383		0.000334468	2.47231
	0.000336598	2.25271		0.000443017	3.048		0.000610598	3.7337		0.000379248	2.94706		0.00034663	2.50617
	0.000351558	3.08265		0.000458548	3.20039		0.000628717	3.7337		0.000394043	3.04868		0.000358135	2.37071
	0.000365367	2.84553		0.000473833	3.1496		0.000646837	3.7337		0.000409331	3.1503		0.000370461	2.54004
	0.000379751	2.96409		0.000490596	3.45438		0.000664668	3.67444		0.000424619	3.1503		0.000382952	2.57391
	0.000394136	2.96409		0.000507853	3.55598		0.000682788	3.7337		0.000438921	2.94706		0.000395443	2.57391
	0.000409095	3.08265		0.000525603	3.65757		0.000701194	3.79296		0.000451743	2.6422		0.000408427	2.6755
	0.000424631	3.20122		0.000543106	3.60677		0.000719601	3.79296		0.000466538	3.04868		0.000421575	2.70936
	0.00043844	2.84553		0.000560116	3.50518		0.000738583	3.91149		0.000480346	2.84544		0.000435052	2.77709
	0.000451673	2.72697		0.000578606	3.80996		0.000758141	4.03		0.000495635	3.1503		0.000448201	2.70936
	0.000464907	2.72697		0.000596602	3.70836		0.000776547	3.79296		0.000512402	3.45516		0.000461678	2.77709
	0.000478716	2.84553		0.000615091	3.80996		0.000796392	4.08927		0.000528183	3.25193		0.000475483	2.84482
	0.000495402	3.43832		0.00063432	3.96235		0.000815087	3.85222		0.000545444	3.55678		0.000489617	2.91255
	0.000510937	3.20122		0.000654289	4.11473		0.000832918	3.67444		0.000562705	3.55678		0.000504409	3.04801
	0.000527623	3.43832		0.00067401	4.06393		0.000849887	3.49665		0.000580458	3.6584		0.000519694	3.1496
	0.000548336	4.26824		0.000693979	4.11473		0.000868582	3.85222		0.000597226	3.45516		0.000535143	3.18347
	0.000567899	4.03114		0.000714933	4.31792		0.000886413	3.67444		0.000612514	3.1503		0.000550756	3.21733
	0.000588612	4.26824		0.000734655	4.06393		0.000905683	3.97074		0.000628788	3.35354		0.000566041	3.1496
	0.000609326	4.26824		0.000755363	4.26712		0.000924952	3.97074		0.000647529	3.86163		0.000581654	3.21733
	0.000627162	3.67545		0.000776317	4.31792		0.000944797	4.08927		0.000664789	3.55678		0.000597596	3.28506
	0.000645574	3.79401		0.000798011	4.4703		0.00096493	4.14853		0.000683529	3.86163		0.000613867	3.35279
	0.000663411	3.67545		0.000819705	4.4703		0.000985637	4.26705		0.000702269	3.86163		0.000630467	3.42051
	0.000681823	3.79401		0.000842139	4.62269		0.00100721	4.44484		0.000721503	3.96325		0.000647559	3.52211
	0.00070081	3.91257		0.000865065	4.72428		0.00102964	4.62262		0.000741229	4.06487		0.000665144	3.6237
	0.000720373	4.03114		0.000888731	4.87666		0.00105179	4.56336		0.000761942	4.26811		0.000683058	3.69142
	0.000742237	4.50537		0.000913383	5.07984		0.00107393	4.56336		0.000781175	3.96325		0.000701137	3.72528
	0.000765252	4.74249		0.000938528	5.18143		0.00109636	4.62262		0.000801395	4.1665		0.00071938	3.75915
	0.000789417	4.9796		0.000963919	5.23222		0.0011188	4.62262		0.000821121	4.06487		0.000736965	3.6237
	0.000813007	4.86104		0.000989804	5.33381		0.00114094	4.56336		0.000840847	4.06487		0.000756029	3.92847
	0.000837173	4.9796		0.00101569	5.33381		0.00116251	4.44484		0.000862546	4.47135		0.000775094	3.92847
	0.000862489	5.21672		0.00104157	5.33381		0.0011838	4.38557		0.000883752	4.36973		0.000794158	3.92847
	0.00088723	5.09815		0.0010677	5.3846		0.00120508	4.38557		0.000907424	4.87782		0.000813551	3.99619
	0.000914847	5.69095		0.00109359	5.33381		0.00122636	4.38557		0.000931589	4.97944		0.000833109	4.03005
	0.000944766	6.16517		0.0011207	5.58778		0.00124793	4.44484		0.00095526	4.87782		0.000852995	4.09778
	0.000972959	5.8095		0.00114905	5.84174		0.00127094	4.74114		0.000979918	5.08106		0.000873045	4.13164
	0.001	5.57238		0.0011774	5.84174		0.00129452	4.85966		0.00100655	5.48751		0.000893753	4.26709
	0.00102762	5.69095		0.00120699	6.09571		0.00131839	4.91892		0.00103466	5.79237		0.000914461	4.26709
	0.00105524	5.69095		0.00123755	6.29888		0.00134227	4.91892		0.00106129	5.48751		0.000934511	4.13164
	0.00108228	5.57238		0.00126713	6.09571		0.00136642	4.97818		0.00108989	5.89399		0.000955055	4.23323
	0.00110875	5.45383		0.0012977	6.29888		0.00139058	4.97818		0.00111701	5.58913		0.00097642	4.40254
	0.00113349	5.09815		0.00132802	6.24809		0.00141503	5.03744		0.00114019	4.7762		0.000997785	4.40254
	0.00115938	5.33527		0.00135908	6.40047		0.0014389	4.91892		0.00116584	5.28428		0.0010203	4.63958
	0.00118815	5.92806		0.00139015	6.40047		0.00146248	4.85966		0.00118902	4.7762		0.00104298	4.67344
	0.00121576	5.69095		0.00142195	6.55284		0.00148751	5.15596		0.00121565	5.48751		0.00106566	4.67344
	0.00124396	5.8095		0.00145498	6.8068		0.00151224	5.0967		0.00124277	5.58913		0.00108933	4.87661
	0.00127445	6.28372		0.0014885	6.90838		0.00153755	5.21522		0.00127088	5.79237		0.00111332	4.94433
	0.00130495	6.28372		0.00152252	7.00996		0.00156257	5.15596		0.00130096	6.19883		0.00113666	4.80888
	0.00133486	6.16517		0.00155703	7.11155		0.00158788	5.21522		0.00133154	6.30044		0.00116032	4.87661
	0.00136766	6.75795		0.00159229	7.26392		0.00161434	5.45226		0.00136113	6.09721		0.00118465	5.01205
	0.00140333	7.35072		0.00162729	7.21313		0.00163993	5.27448		0.0013917	6.30044		0.00120897	5.01205
	0.00143785	7.11361		0.00166303	7.3655		0.00166668	5.51152		0.00142326	6.50367		0.00123313	4.97819
	0.00147238	7.11361		0.00170075	7.77182		0.00169343	5.51152		0.00145236	5.99559		0.00125811	5.14749
	0.00150632	6.99506		0.00173773	7.61945		0.00172104	5.6893		0.00148047	5.79237		0.00128374	5.28294
	0.00154257	7.46927		0.00177594	7.8734		0.00174893	5.74855		0.00151154	6.40206		0.0013107	5.55383
	0.00157882	7.46927		0.00181538	8.12735		0.00177769	5.92633		0.00154211	6.30044		0.00133765	5.55383
	0.00161391	7.23217		0.00185383	7.92419		0.00180645	5.92633		0.00157219	6.19883		0.00136493	5.62155
	0.00165016	7.46927		0.00189377	8.22893		0.00183493	5.86707		0.00160178	6.09721		0.00139188	5.55383
	0.00168526	7.23217		0.00193444	8.3813		0.00186397	5.98559		0.00163088	5.99559		0.00142015	5.8247
	0.00172151	7.46927		0.00197561	8.48287		0.00189245	5.86707		0.00166146	6.30044		0.00144825	5.79084
	0.00175603	7.11361		0.00201702	8.53366		0.00192207	6.10411		0.00169351	6.60528		0.00147619	5.75698
	0.00179285	7.58783		0.00205966	8.7876		0.00195227	6.22262		0.00172556	6.60528		0.00150413	5.75698
	0.0018314	7.94349		0.00210132	8.58445		0.00198218	6.16336		0.00175762	6.60528		0.00153272	5.89242
	0.00187052	8.06204		0.00214422	8.83839		0.00201295	6.34114		0.00178918	6.50367		0.00156181	5.994
	0.00191022	8.1806		0.00218859	9.14312		0.00204458	6.51891		0.00182124	6.60528		0.00159073	5.96014
	0.00195165	8.53624		0.00223271	9.09234		0.00207651	6.57817		0.00185181	6.30044		0.00162081	6.19716
	0.00199538	9.01046		0.00227807	9.34627		0.00210757	6.4004		0.00188535	6.91012		0.0016517	6.36645
	0.0020368	8.53624		0.00232392	9.44785		0.00213863	6.4004		0.00191888	6.91012		0.00168342	6.53575
	0.00207823	8.53624		0.00236977	9.44785		0.0021694	6.34114		0.00195143	6.7069		0.00171547	6.60347
	0.0021208	8.77335		0.00241611	9.54942		0.00219989	6.28188		0.00198545	7.01174		0.00174768	6.63733
	0.00216223	8.53624		0.00246319	9.70179		0.00223066	6.34114		0.00201998	7.11336		0.00177972	6.60347
	0.00220826	9.48466		0.00251249	10.1589		0.0022623	6.51891		0.00205696	7.62142		0.0018121	6.67119
	0.00225543	9.72177		0.00256302	10.4128		0.00229594	6.93371		0.00209345	7.51981		0.00184447	6.67119
	0.00230491	10.196		0.00261405	10.5144		0.00233046	7.11148		0.00213143	7.82465		0.00187767	6.84048
	0.00235497	10.3145		0.00266606	10.7175		0.00236439	6.99297		0.00217038	8.02787		0.00191054	6.77276
	0.00240445	10.196		0.00271881	10.8699		0.00239977	7.28925		0.00220934	8.02787		0.00194406	6.90819
	0.00245566	10.5516		0.00277181	10.9206		0.00243543	7.34851		0.00224978	8.33271		0.00197857	7.11134
	0.00250686	10.5516		0.00282505	10.9714		0.00247023	7.17074		0.00228973	8.23109		0.00201308	7.11134
	0.00255979	10.9073		0.00287928	11.1746		0.00250589	7.34851		0.00232918	8.12949		0.00204726	7.04362
	0.00260927	10.196		0.002934	11.2761		0.00254126	7.28925		0.00237109	8.63754		0.00208243	7.24677
	0.0026599	10.4331		0.0029902	11.5808		0.00257606	7.17074		0.00241055	8.12949		0.0021176	7.24677
	0.00270938	10.196		0.00304689	11.6824		0.00261	6.99297		0.00245197	8.53593		0.00215343	7.3822
	0.00275944	10.3145		0.00310433	11.8348		0.0026448	7.17074		0.00249142	8.12949		0.00218991	7.51763
	0.0028118	10.7887		0.00316299	12.0887		0.00267988	7.22999		0.00253383	8.73916		0.00222639	7.51763
	0.00286358	10.6702		0.00322289	12.3426		0.00271612	7.46702		0.00257624	8.73916		0.00226353	7.65306
	0.00291823	11.2629		0.00328303	12.3934		0.0027512	7.22999		0.00261964	8.94237		0.00230083	7.68692
	0.00297577	11.8556		0.00334367	12.4949		0.00278802	7.58553		0.00266451	9.24721		0.0023383	7.72077
	0.00303215	11.6185		0.00340578	12.7996		0.00282512	7.64479		0.00271038	9.45043		0.00237643	7.8562
	0.00308739	11.3815		0.00346765	12.7488		0.0028625	7.70404		0.00275624	9.45043		0.00241537	8.02548
	0.00314434	11.7371		0.00353075	13.0028		0.00289989	7.70404		0.00280259	9.55204		0.00245432	8.02548
	0.00320073	11.6185		0.00359459	13.1551		0.00293785	7.82255		0.00284599	8.94237		0.00249409	8.19476
	0.00325769	11.7371		0.00365819	13.1043		0.00297783	8.23734		0.00288889	8.84076		0.00253517	8.46561
	0.0033158	11.9742		0.00372277	13.3075		0.00301723	8.11883		0.0029318	8.84076		0.00257625	8.46561
	0.00337621	12.4484		0.00378981	13.8153		0.00305749	8.2966		0.00297421	8.73916		0.00261684	8.36404
	0.00343777	12.6855		0.00385784	14.0184		0.00309631	8.00032		0.00301859	9.14559		0.00265826	8.53332
	0.00349818	12.4484		0.00392686	14.2215		0.00313629	8.23734		0.00306494	9.55204		0.0027	8.60103
	0.00356262	13.2782		0.00399686	14.4246		0.00317655	8.2966		0.00311426	10.1617		0.0027419	8.63489
	0.00362475	12.804		0.00406711	14.4754		0.00321796	8.53361		0.00316456	10.3649		0.00278446	8.77031
	0.00368689	12.804		0.00413908	14.8308		0.00325851	8.35585		0.00321486	10.3649		0.00282768	8.90573
	0.00375248	13.5153		0.00421056	14.7293		0.00329993	8.53361		0.00326516	10.3649		0.0028709	8.90573
	0.00381807	13.5153		0.00428327	14.9832		0.00334163	8.59287		0.00331595	10.4665		0.00291494	9.075
	0.00388653	14.108		0.00435623	15.034		0.00338333	8.59287		0.00336526	10.1617		0.00296046	9.37969
	0.00395384	13.8709		0.00443042	15.2879		0.00342589	8.77063		0.00341606	10.4665		0.00300598	9.37969
	0.00402173	13.9895		0.00450535	15.4402		0.00346817	8.71138		0.00346636	10.3649		0.00305248	9.58282
	0.00409192	14.4636		0.00458324	16.0495		0.00351188	9.00765		0.00351961	10.9746		0.00309964	9.71823
	0.00415981	13.9895		0.00466186	16.2018		0.00355502	8.88914		0.00357189	10.7713		0.00314697	9.75209
	0.00423115	14.7007		0.00474123	16.3542		0.00359902	9.0669		0.00362515	10.9746		0.00319511	9.92136
	0.0043048	15.1749		0.00482158	16.5573		0.00364331	9.12616		0.00367939	11.1778		0.00324326	9.92136
	0.00437786	15.0563		0.00490365	16.9127		0.00368759	9.12616		0.00373363	11.1778		0.00329207	10.0568
	0.00445438	15.7676		0.00498671	17.1158		0.0037316	9.0669		0.00378985	11.5842		0.00334169	10.226
	0.00453148	15.8861		0.00507125	17.4205		0.00377646	9.24466		0.00384557	11.4826		0.00339181	10.3276
	0.0046103	16.2417		0.00515604	17.4712		0.00382218	9.42242		0.00390327	11.889		0.00344209	10.3614
	0.00468854	16.1232		0.00524206	17.7251		0.00386849	9.54092		0.00395899	11.4826		0.00349353	10.5984
	0.00476621	16.0047		0.00532882	17.8774		0.00391536	9.65943		0.00401718	11.9906		0.0035448	10.5646
	0.00484733	16.7159		0.00541582	17.9282		0.00396281	9.77794		0.00407389	11.6858		0.00359689	10.7338
	0.0049296	16.953		0.0055043	18.2328		0.00401026	9.77794		0.00413011	11.5842		0.00364914	10.7677
	0.00500784	16.1232		0.00559352	18.3852		0.00405858	9.95569		0.00418879	12.0922		0.00370205	10.9031
	0.00508954	16.8344		0.00568324	18.4867		0.00410517	9.60018		0.00424748	12.0922		0.00375463	10.8354
	0.00517066	16.7159		0.00577443	18.7913		0.00415233	9.71868		0.00430813	12.4987		0.00380804	11.0046
	0.00525236	16.8344		0.00586611	18.8929		0.00419949	9.71868		0.00436977	12.7018		0.00386226	11.1739
	0.00533463	16.953		0.00596026	19.4006		0.00424666	9.71868		0.00443289	13.0067		0.00391731	11.3431
	0.00541862	17.3086		0.0060554	19.6037		0.00429382	9.71868		0.00449601	13.0067		0.00397318	11.5124
	0.00550435	17.6642		0.00615176	19.8575		0.00434185	9.89644		0.00455962	13.1083		0.00402921	11.5463
	0.00559237	18.1383		0.00624862	19.9591		0.00439131	10.1927		0.00462422	13.3115		0.00408541	11.5801
	0.00568039	18.1383		0.00634721	20.3145		0.00444078	10.1927		0.00468734	13.0067		0.00414325	11.9186
	0.00576842	18.1383		0.00644702	20.5683		0.00449082	10.3112		0.00475244	13.4131		0.00420093	11.8848
	0.00585759	18.3754		0.00654807	20.8222		0.00454201	10.5482		0.00481654	13.2099		0.00425926	12.0202
	0.00594792	18.6125		0.00665109	21.2283		0.00459377	10.6667		0.00487917	12.9051		0.00431808	12.1217
	0.00603997	18.9681		0.0067546	21.3299		0.00464611	10.7852		0.00494377	13.3115		0.00437773	12.291
	0.00613259	19.0867		0.00685984	21.6852		0.00469845	10.7852		0.00500886	13.4131		0.0044382	12.4602
	0.00622579	19.2052		0.00696581	21.8375		0.00475165	10.963		0.0050774	14.1243		0.00449867	12.4602
	0.00632244	19.9164		0.00707277	22.0406		0.00480428	10.8445		0.00514496	13.9211		0.00456028	12.6971
	0.0064191	19.9164		0.00718047	22.1929		0.00485748	10.963		0.00521548	14.5307		0.00462207	12.731
	0.00651517	19.7978		0.00728965	22.4975		0.00491068	10.963		0.00528797	14.9371		0.00468451	12.8664
	0.0066147	20.5091		0.00739982	22.7006		0.00496532	11.2592		0.005357	14.2259		0.00474744	12.9679
	0.00671538	20.7461		0.00751244	23.2082		0.00501967	11.2		0.00542801	14.6323		0.00481103	13.1033
	0.00681548	20.6276		0.0076263	23.4621		0.0050746	11.3185		0.00549951	14.7339		0.00487527	13.2387
	0.00691501	20.5091		0.00774188	23.8174		0.0051301	11.437		0.00557102	14.7339		0.00493985	13.3064
	0.00701972	21.5758		0.00785919	24.1728		0.00518503	11.3185		0.00564548	15.3435		0.00500524	13.4757
	0.00712557	21.8129		0.00797724	24.325		0.00524111	11.5555		0.00571846	15.0387		0.00507097	13.5434
	0.00723143	21.8129		0.00809529	24.325		0.00529891	11.911		0.00579341	15.4451		0.00513702	13.611
	0.00733901	22.1685		0.00821604	24.8834		0.00535528	11.6147		0.00586787	15.3435		0.00520373	13.7464
	0.00745004	22.8797		0.00833705	24.9342		0.00541308	11.911		0.00594283	15.4451		0.00527044	13.7464
	0.00755878	22.4056		0.00845928	25.188		0.00547088	11.911		0.00602222	16.3595		0.0053383	13.9834
	0.00766866	22.6426		0.00858349	25.5941		0.00552897	11.9702		0.00610161	16.3595		0.00540665	14.0849
	0.00778142	23.2353		0.00870892	25.8479		0.00558793	12.148		0.00618199	16.5627		0.00547533	14.1526
	0.00789302	22.9982		0.00883485	25.9494		0.00564774	12.3257		0.00626286	16.6643		0.00554533	14.4234
	0.00800636	23.3538		0.00896226	26.254		0.00570698	12.2072		0.0063457	17.0707		0.00561598	14.5588
	0.00811854	23.1167		0.00909016	26.3555		0.00576622	12.2072		0.00642657	16.6643		0.00568713	14.6603
	0.00823302	23.5908		0.00921929	26.6093		0.00582661	12.4442		0.00650744	16.6643		0.00575909	14.8295
	0.00834808	23.7094		0.00934892	26.7108		0.00588643	12.3257		0.00658683	16.3595		0.00583139	14.8972
	0.00846372	23.8279		0.00947978	26.9646		0.00594682	12.4442		0.00666474	16.0547		0.005905	15.168
	0.0085805	24.065		0.00961211	27.2692		0.00600836	12.6812		0.00674512	16.5627		0.00597828	15.1003
	0.00869901	24.4205		0.00974666	27.726		0.00607019	12.7404		0.0068255	16.5627		0.00605271	15.3372
	0.00881867	24.6576		0.00988245	27.9798		0.0061323	12.7997		0.00690489	16.3595		0.00612763	15.4387
	0.00893833	24.6576		0.0100182	27.9798		0.00619355	12.6219		0.00698428	16.3595		0.00620337	15.608
	0.009058	24.6576		0.0101555	28.2844		0.00625509	12.6812		0.00706613	16.8675		0.00627928	15.6418
	0.00917881	24.8946		0.0102932	28.3859		0.00631721	12.7997		0.00715046	17.3755		0.00635535	15.6756
	0.00930249	25.4873		0.010432	28.5889		0.00637961	12.8589		0.00723527	17.4771		0.00643159	15.7095
	0.00942791	25.8428		0.010572	28.8427		0.00644288	13.0367		0.00732255	17.9851		0.00650815	15.7772
	0.00955389	25.9614		0.0107124	28.9442		0.00650672	13.1552		0.00740884	17.7819		0.00658538	15.9125
	0.00967816	25.6058		0.0108539	29.1472		0.00657056	13.1552		0.00749612	17.9851		0.00666309	16.0141
	0.00980299	25.7243		0.010998	29.7055		0.0066367	13.6291		0.00758439	18.1883		0.00674064	15.9802
	0.00993071	26.3169		0.0111432	29.9085		0.00670342	13.7476		0.00767216	18.0867		0.00681868	16.0818
	0.0100624	27.1466		0.0112893	30.1116		0.00676898	13.5106		0.00776092	18.2899		0.00689656	16.0479
	0.0101971	27.7392		0.0114359	30.2131		0.00683685	13.9846		0.00785017	18.3915		0.00697526	16.2171
	0.010334	28.2133		0.0115843	30.5683		0.00690443	13.9254		0.00794041	18.5946		0.00705462	16.3525
	0.0104726	28.5689		0.0117321	30.4668		0.00697229	13.9846		0.00802868	18.1883		0.00713431	16.4202
	0.0106124	28.8059		0.0118812	30.7206		0.00704016	13.9846		0.00811842	18.4931		0.00721481	16.5894
	0.0107511	28.5689		0.0120305	30.7714		0.00710687	13.7476		0.00821014	18.8994		0.00729598	16.7248
	0.0108891	28.4503		0.0121796	30.7206		0.0071733	13.6884		0.00829988	18.4931		0.00737698	16.6909
	0.0110301	29.0429		0.0123297	30.9236		0.00724088	13.9254		0.00839357	19.3058		0.0074583	16.7586
	0.0111687	28.5689		0.0124793	30.8221		0.00730875	13.9846		0.00848677	19.2042		0.00753996	16.8263
	0.0113091	28.9244		0.0126288	30.8221		0.00737776	14.2216		0.00858292	19.8138		0.00762211	16.9278
	0.0114512	29.28		0.0127789	30.9236		0.0074462	14.1031		0.00867809	19.6106		0.00770475	17.0294
	0.0115927	29.1615		0.0129297	31.0759		0.0075158	14.3401		0.00877277	19.509		0.00778756	17.0632
	0.0117354	29.3985		0.0130822	31.4311		0.00758711	14.6956		0.00886941	19.9154		0.00787069	17.1309
	0.0118803	29.8726		0.0132355	31.5834		0.0076567	14.3401		0.00896557	19.8138		0.00795432	17.2324
	0.0120259	29.9911		0.0133888	31.5834		0.00772744	14.5771		0.0090632	20.1186		0.00803827	17.3001
	0.012176	30.9392		0.013543	31.7864		0.00779905	14.7548		0.00915985	19.9154		0.00812305	17.4693
	0.012325	30.7022		0.0136988	32.0909		0.00787123	14.8733		0.00925797	20.2202		0.00820717	17.3339
	0.0124746	30.8207		0.0138548	32.1417		0.0079434	14.8733		0.00935709	20.4233		0.00829145	17.3678
	0.0126259	31.1763		0.01401	31.9894		0.0080153	14.814		0.00945669	20.5249		0.0083759	17.4016
	0.012776	30.9392		0.0141655	32.0402		0.00808862	15.1103		0.00955827	20.9313		0.00846101	17.537
	0.0129279	31.2948		0.0143222	32.2939		0.00816166	15.051		0.00965935	20.8297		0.00854611	17.537
	0.0130815	31.6503		0.0144782	32.1417		0.00823499	15.1103		0.00975994	20.7281		0.00863073	17.4355
	0.0132362	31.8873		0.0146342	32.1417		0.00830947	15.3472		0.00986349	21.3377		0.008716	17.5708
	0.0133933	32.3614		0.0147904	32.1924		0.00838395	15.3472		0.00996556	21.0329		0.00880159	17.6385
	0.0135497	32.2429		0.0149466	32.1924		0.00845872	15.4065		0.0100681	21.1345		0.00888735	17.6723
	0.0137074	32.4799		0.0151031	32.2432		0.00853463	15.6435		0.0101712	21.2361		0.00897279	17.6047
	0.0138679	33.0725		0.0152593	32.1924		0.00861026	15.5842		0.0102767	21.744		0.00905806	17.5708
	0.0140266	32.7169		0.0154148	32.0402		0.00868589	15.5842		0.0103822	21.744		0.00914382	17.6723
	0.0141883	33.3095		0.0155695	31.8879		0.00876267	15.8212		0.0104882	21.8456		0.00922991	17.74
	0.0143505	33.428		0.0157243	31.8879		0.00884002	15.9397		0.0105943	21.8456		0.00931551	17.6385
	0.0145133	33.5465		0.0158783	31.7357		0.00891738	15.9397		0.0107003	21.8456		0.00940061	17.537
	0.0146767	33.665		0.0160331	31.8879		0.0089953	16.0582		0.0108068	21.9472		0.00948588	17.5708
	0.0148412	33.9021		0.0161883	31.9894		0.00907438	16.2951		0.0109133	21.9472		0.00957066	17.4693
	0.0150074	34.2576		0.0163435	31.9894		0.00915375	16.3544		0.0110218	22.3536		0.00965576	17.537
	0.0151737	34.2576		0.0164988	31.9894		0.00923311	16.3544		0.0111302	22.3536		0.0097412	17.6047
	0.0153405	34.3761		0.0166543	32.0402		0.00931248	16.3544		0.0112392	22.4552		0.00982663	17.6047
	0.0155085	34.6131		0.0168102	32.1417		0.009393	16.5913		0.0113487	22.5567		0.00991223	17.6385
	0.0156759	34.4946		0.0169655	31.9894		0.0094738	16.6506		0.0114591	22.7599		0.00999734	17.537
	0.0158416	34.1391		0.0171178	31.3804		0.00955345	16.4136		0.0115681	22.4552		0.0100819	17.4355
	0.0160078	34.2576		0.0172725	31.8879		0.00963512	16.8283		0.0116795	22.9631		0.0101662	17.3678
	0.0161792	35.3242		0.0174258	31.5834		0.00971621	16.7098		0.0117905	22.8615		0.0102504	17.3339
	0.0163501	35.2057		0.0175793	31.6341		0.00979903	17.0653		0.0119039	23.3695		0.0103345	17.3339
	0.0165215	35.3242		0.0177326	31.5834		0.00988127	16.9468		0.0120198	23.8774		0.0104181	17.2324
	0.0166958	35.9167		0.0178834	31.0759		0.00996466	17.1837		0.0121332	23.3695		0.0105016	17.1986
	0.0168718	36.2723		0.0180359	31.4311		0.0100481	17.1837		0.0122496	23.979		0.0105852	17.2324
	0.0170473	36.1538		0.0181865	31.0251		0.0101317	17.243		0.0123664	24.0806		0.0106687	17.1986
	0.0172239	36.3908		0.0183368	30.9744		0.0102154	17.243		0.0124823	23.8774		0.0107521	17.1986
	0.0174011	36.5093		0.0184864	30.8221		0.0102999	17.4207		0.0125991	24.0806		0.0108346	16.9955
	0.01758	36.8648		0.0186355	30.7206		0.0103848	17.4799		0.0127195	24.7917		0.0109176	17.097
	0.0177612	37.3388		0.0187841	30.6191		0.0104696	17.4799		0.0128393	24.6901		0.0109997	16.9278
	0.0179395	36.7463		0.0189322	30.5176		0.0105567	17.9539		0.0129591	24.6901		0.0110822	16.9955
	0.0181236	37.9314		0.0190805	30.5683		0.010643	17.7761		0.0130774	24.3853		0.0111645	16.9617
	0.0183059	37.5758		0.0192281	30.4161		0.0107298	17.8946		0.0131963	24.4869		0.0112463	16.8601
	0.0184934	38.6424		0.0193764	30.5683		0.0108164	17.8354		0.0133161	24.6901		0.0113281	16.8601
	0.0186798	38.4054		0.0195243	30.4668		0.0109032	17.8946		0.0134339	24.2837		0.0114093	16.7248
	0.0188656	38.2869		0.0196714	30.3146		0.0109921	18.3093		0.0135523	24.3853		0.01149	16.6233
	0.019052	38.4054		0.0198183	30.2638		0.0110807	18.2501		0.0136711	24.4869		0.0115705	16.5894
	0.0192361	37.9314		0.0199637	29.9593		0.0111707	18.5463		0.0137929	25.0964		0.0116507	16.5217
	0.0194225	38.4054		0.0201073	29.604		0.0112598	18.3685		0.0139137	24.8932		0.0117303	16.4202
	0.0196077	38.1684		0.020251	29.604		0.0113498	18.5463		0.0140365	25.2996		0.01181	16.4202
	0.0197935	38.2869		0.0203942	29.5025		0.0114404	18.6647		0.0141583	25.0964		0.0118894	16.3525
	0.0199793	38.2869		0.0205364	29.2995		0.0115315	18.7832		0.0142815	25.4012		0.0119686	16.3187
	0.020168	38.8794		0.0206771	28.9949		0.0116238	19.0202		0.0144038	25.198		0.0120471	16.1833
	0.0203543	38.4054		0.0208165	28.7412		0.0117179	19.3756		0.0145291	25.8075		0.0121252	16.0818
	0.0205424	38.7609		0.0209548	28.4874		0.0118125	19.4941		0.0146528	25.5028		0.0122034	16.1156
	0.0207306	38.7609		0.0210921	28.2844		0.0119065	19.3756		0.0147771	25.6043		0.0122806	15.9125
	0.0209181	38.6424		0.0212283	28.0813		0.0120014	19.5533		0.0149008	25.5028		0.0123583	16.0141
	0.0211056	38.6424		0.0213649	28.1321		0.012096	19.4941		0.0150241	25.4012		0.0124359	15.9802
	0.0212931	38.6424		0.0215001	27.8783		0.0121909	19.5533		0.0151508	26.1123		0.0125132	15.9464
	0.0214835	39.2349		0.0216352	27.8275		0.0122852	19.4348		0.0152756	25.7059		0.0125906	15.9464
	0.0216745	39.3534		0.0217697	27.726		0.0123795	19.4348		0.0154003	25.7059		0.0126675	15.8449
	0.0218638	38.9979		0.0219023	27.3199		0.012475	19.6718		0.0155251	25.7059		0.0127446	15.8787
	0.0220553	39.4719		0.0220344	27.2184		0.0125704	19.6718		0.0156523	26.2138		0.0128211	15.7772
	0.0222451	39.1164		0.0221662	27.1677		0.012667	19.9087		0.015779	26.1123		0.0128967	15.5741
	0.0224379	39.7089		0.0222966	26.8631		0.0127648	20.1457		0.0159067	26.3154		0.012972	15.5064
	0.02263	39.5904		0.0224277	27.0154		0.0128634	20.3234		0.0160339	26.2138		0.0130472	15.5064
	0.0228244	40.0644		0.0225586	26.9646		0.0129618	20.2641		0.0161621	26.417		0.0131225	15.5064
	0.02302	40.3014		0.0226889	26.8631		0.013061	20.4418		0.0162913	26.6202		0.0131976	15.4726
	0.0232104	39.2349		0.0228183	26.6601		0.0131605	20.5011		0.0164205	26.6202		0.0132723	15.4049
	0.0234008	39.2349		0.0229474	26.6093		0.01326	20.5011		0.0165492	26.5186		0.0133466	15.3034
	0.0235929	39.5904		0.0230756	26.4063		0.0133609	20.7972		0.0166789	26.7217		0.0134205	15.2357
	0.0237839	39.3534		0.0232028	26.2032		0.0134618	20.7972		0.016808	26.6202		0.0134941	15.168
	0.023976	39.5904		0.0233297	26.1525		0.0135636	20.9749		0.0169353	26.2138		0.0135674	15.1003
	0.024167	39.3534		0.0234566	26.1525		0.0136651	20.9157		0.0170625	26.2138		0.0136402	14.9987
	0.0243591	39.5904		0.023582	25.8479		0.0137666	20.9157		0.0171902	26.3154		0.0137123	14.8634
	0.0245501	39.3534		0.0237065	25.6449		0.0138681	20.9157		0.0173184	26.417		0.013784	14.7618
	0.0247422	39.5904		0.0238302	25.4926		0.0139716	21.3304		0.0174495	27.0265		0.0138556	14.7618
	0.0249332	39.3534		0.0239534	25.3911		0.0140757	21.4488		0.0175787	26.6202		0.0139269	14.6941
	0.0251271	39.9459		0.0240747	24.985		0.0141804	21.5673		0.0177104	27.1281		0.0139976	14.5588
	0.0253215	40.0644		0.0241949	24.7819		0.0142856	21.6858		0.017842	27.1281		0.0140687	14.6603
	0.0255159	40.0644		0.0243135	24.4266		0.0143929	22.1004		0.0179747	27.3312		0.0141385	14.3895
	0.0257069	39.3534		0.024431	24.2235		0.0145004	22.1596		0.0181068	27.2297		0.014209	14.5249
	0.0258985	39.4719		0.0245476	24.0205		0.0146082	22.2189		0.0182394	27.3312		0.0142792	14.4572
	0.02609	39.4719		0.0246627	23.7159		0.0147172	22.4558		0.0183731	27.5344		0.0143489	14.3557
	0.026281	39.3534		0.0247755	23.259		0.014825	22.2189		0.0185062	27.4328		0.0144195	14.5588
	0.0264685	38.6424		0.0248884	23.259		0.014934	22.4558		0.0186373	27.0265		0.0144898	14.4911
	0.026656	38.6424		0.0249996	22.9036		0.0150441	22.6927		0.0187685	27.0265		0.0145602	14.4911
	0.0268459	39.1164		0.0251087	22.4975		0.015154	22.6335		0.0188987	26.8233		0.0146302	14.4234
	0.0270334	38.6424		0.0252169	22.2944		0.0152655	22.9889		0.0190288	26.8233		0.0147005	14.4911
	0.0272255	39.5904		0.0253234	21.9391		0.0153759	22.7519		0.019158	26.6202		0.0147698	14.288
	0.0274159	39.2349		0.0254289	21.736		0.0154875	22.9889		0.0192882	26.8233		0.0148387	14.1864
	0.027604	38.7609		0.0255334	21.5329		0.0155994	23.0481		0.0194194	27.0265		0.0149072	14.1188
	0.0277904	38.4054		0.0256364	21.2283		0.0157109	22.9889		0.0195485	26.6202		0.0149752	14.0172
	0.0279756	38.1684		0.0257382	20.9745		0.0158233	23.1666		0.0196792	26.9249		0.0150436	14.0849
	0.0281597	37.9314		0.0258392	20.8222		0.0159352	23.0481		0.0198118	27.3312		0.0151111	13.9157
	0.0283449	38.1684		0.0259393	20.6191		0.0160479	23.2258		0.019943	27.0265		0.0151783	13.848
	0.0285319	38.5239		0.0260374	20.2129		0.0161621	23.5219		0.0200761	27.4328		0.0152455	13.848
	0.0287183	38.4054		0.0261338	19.8575		0.0162765	23.5812		0.0202102	27.636		0.0153127	13.848
	0.0289035	38.1684		0.0262287	19.5529		0.0163915	23.6996		0.0203439	27.5344		0.0153799	13.848
	0.029091	38.6424		0.0263233	19.5021		0.0165071	23.8181		0.0204775	27.5344		0.0154464	13.7126
	0.0292768	38.2869		0.0264162	19.1467		0.0166241	24.1142		0.0206091	27.1281		0.0155133	13.7803
	0.0294615	38.0499		0.0265079	18.8929		0.0167411	24.1142		0.0207398	26.9249		0.0155804	13.8141
	0.0296444	37.6944		0.0265986	18.6898		0.0168596	24.4104		0.0208714	27.1281		0.0156472	13.7803
	0.0298268	37.5758		0.0266876	18.3344		0.0169786	24.5288		0.0210031	27.1281		0.0157134	13.6449
	0.0300085	37.4573		0.0267743	17.8774		0.017098	24.5881		0.0211362	27.4328		0.0157795	13.611
	0.0301897	37.3388		0.0268594	17.522		0.017217	24.5288		0.0212669	26.9249		0.0158446	13.408
	0.0303686	36.8648		0.0269441	17.4712		0.0173363	24.5881		0.021399	27.2297		0.0159095	13.3741
	0.0305487	37.1018		0.0270265	16.9635		0.0174559	24.6473		0.0215331	27.636		0.015974	13.3064
	0.0307293	37.2203		0.0271078	16.7604		0.0175753	24.5881		0.0216663	27.4328		0.0160381	13.2049
	0.0309105	37.3388		0.0271877	16.4557		0.017696	24.8842		0.0217979	27.1281		0.0161024	13.2387
	0.0310894	36.8648		0.0272658	16.1003		0.0178165	24.825		0.0219286	26.9249		0.0161668	13.2726
	0.0312666	36.5093		0.0273422	15.7449		0.0179381	25.0619		0.0220592	26.9249		0.0162302	13.0695
	0.0314403	35.7982		0.0274181	15.6433		0.0180603	25.1804		0.0221894	26.8233		0.0162936	13.0695
	0.0316117	35.3242		0.0274923	15.2879		0.0181825	25.1804		0.0223206	27.0265		0.0163569	13.0356
	0.0317849	35.6797		0.0275655	15.0847		0.0183064	25.5357		0.0224527	27.2297		0.0164198	12.9679
	0.0319546	34.9687		0.0276375	14.8308		0.0184309	25.6542		0.0225839	27.0265		0.0164824	12.9002
	0.0321231	34.7316		0.027708	14.5262		0.0185548	25.5357		0.022716	27.2297		0.016544	12.6971
	0.0322917	34.7316		0.0277785	14.5262		0.0186811	26.0095		0.0228487	27.3312		0.0166057	12.6971
	0.0324597	34.6131		0.0278482	14.3738		0.0188059	25.7134		0.0229798	27.0265		0.0166671	12.6633
	0.0326259	34.2576		0.0279153	13.8153		0.0189315	25.8911		0.02311	26.8233		0.0167284	12.6294
	0.0327933	34.4946		0.0279813	13.6121		0.0190574	25.9503		0.0232397	26.7217		0.01679	12.6971
	0.0329578	33.9021		0.0280467	13.4598		0.0191831	25.8911		0.0233708	27.0265		0.0168505	12.4602
	0.0331218	33.7836		0.028109	12.8504		0.019309	25.9503		0.0235005	26.7217		0.016911	12.4602
	0.0332857	33.7836		0.0281706	12.6981		0.0194364	26.2464		0.0236292	26.5186		0.0169713	12.4264
	0.0334485	33.5465		0.028231	12.4442		0.0195638	26.2464		0.0237589	26.7217		0.0170314	12.3925
	0.0336102	33.3095		0.0282907	12.2918		0.01969	26.0095		0.0238876	26.5186		0.0170911	12.291
	0.0337724	33.428		0.0283491	12.0379		0.0198176	26.3057		0.0240167	26.6202		0.01715	12.1556
	0.0339312	32.7169		0.0284073	11.9871		0.0199453	26.3057		0.0241459	26.6202		0.017209	12.1556
	0.0340894	32.5984		0.028464	11.6824		0.0200732	26.3649		0.0242736	26.3154		0.0172675	12.054
	0.0342481	32.7169		0.0285202	11.5808		0.0202032	26.7795		0.0244023	26.5186		0.0173267	12.1894
	0.0344063	32.5984		0.0285746	11.2254		0.020334	26.9571		0.024529	26.1123		0.017386	12.2233
	0.0345611	31.8873		0.0286279	10.9714		0.0204646	26.8979		0.0246563	26.2138		0.017445	12.1556
	0.0347135	31.4133		0.0286796	10.6667		0.0205951	26.8979		0.0247815	25.8075		0.0175032	11.9863
	0.0348671	31.6503		0.0287302	10.4128		0.0207265	27.0756		0.0249062	25.7059		0.017562	12.1217
	0.0350178	31.0577		0.0287787	10.0065		0.0208582	27.1348		0.0250285	25.198		0.0176198	11.9186
	0.035168	30.9392		0.0288271	9.95572		0.0209896	27.0756		0.0251528	25.6043		0.017677	11.7832
	0.035317	30.7022		0.0288741	9.70179		0.021121	27.0756		0.025277	25.6043		0.0177332	11.5801
	0.0354677	31.0577		0.0289207	9.60021		0.0212518	26.9571		0.0254008	25.5028		0.0177896	11.614
	0.0356184	31.0577		0.0289666	9.44785		0.0213843	27.3125		0.0255231	25.198		0.0178451	11.4447
	0.0357686	30.9392		0.0290109	9.14312		0.0215177	27.4902		0.0256444	24.9948		0.0179008	11.4786
	0.0359199	31.1763		0.0290563	9.34627		0.0216508	27.4309		0.0257686	25.6043		0.0179552	11.2077
	0.0360671	30.3466		0.0290992	8.83839		0.0217845	27.5494		0.0258909	25.198		0.0180099	11.2754
	0.0362144	30.3466		0.0291426	8.93997		0.0219182	27.5494		0.0260122	24.9948		0.0180643	11.2077
	0.0363622	30.4652		0.029186	8.93997		0.0220537	27.9047		0.026135	25.2996		0.0181182	11.1062
	0.0365078	29.9911		0.0292269	8.43208		0.0221882	27.7271		0.0262568	25.0964		0.0181721	11.1062
	0.0366516	29.6355		0.0292668	8.22893		0.0223236	27.9047		0.0263771	24.7917		0.0182263	11.1739
	0.0367954	29.6355		0.029306	8.07656		0.022459	27.9047		0.0264974	24.7917		0.0182804	11.14
	0.0369404	29.8726		0.0293452	8.07656		0.0225959	28.2009		0.0266177	24.7917		0.0183341	11.0723
	0.0370802	28.8059		0.0293827	7.72103		0.0227342	28.497		0.0267365	24.4869		0.018388	11.1062
	0.0372188	28.5689		0.0294199	7.67024		0.0228708	28.1416		0.0268539	24.1821		0.0184408	10.8692
	0.0373557	28.2133		0.0294566	7.56866		0.0230068	28.0232		0.0269713	24.1821		0.018493	10.7677
	0.0374904	27.7392		0.0294919	7.26392		0.0231436	28.2009		0.0270866	23.7758		0.0185451	10.7338
	0.0376238	27.5022		0.0295266	7.16234		0.0232808	28.2601		0.0271996	23.2679		0.0185965	10.5984
	0.0377561	27.2651		0.0295602	6.90838		0.0234182	28.3193		0.027312	23.1663		0.0186473	10.463
	0.0378879	27.1466		0.0295939	6.95917		0.0235545	28.0824		0.0274254	23.3695		0.0186981	10.463
	0.0380179	26.791		0.029628	7.00996		0.0236919	28.3193		0.0275388	23.3695		0.0187485	10.3953
	0.0381468	26.554		0.0296607	6.756		0.0238293	28.3193		0.0276507	23.0647		0.0187987	10.3276
	0.0382762	26.6725		0.0296935	6.756		0.0239665	28.2601		0.0277641	23.3695		0.018848	10.1583
	0.0384051	26.554		0.0297253	6.55284		0.0241045	28.4377		0.0278771	23.2679		0.0188966	10.0229
	0.0385322	26.1984		0.0297561	6.34967		0.0242416	28.2601		0.02799	23.2679		0.0189449	9.95521
	0.0386605	26.4355		0.0297865	6.24809		0.0243782	28.1416		0.0281044	23.5726		0.0189931	9.92136
	0.0387876	26.1984		0.0298163	6.1465		0.0245159	28.3785		0.0282183	23.471		0.0190401	9.68438
	0.038913	25.8428		0.0298446	5.84174		0.0246548	28.6154		0.0283317	23.3695		0.0190866	9.58282
	0.0390373	25.6058		0.029872	5.63857		0.0247939	28.6746		0.0284421	22.7599		0.0191326	9.48126
	0.0391604	25.3688		0.0298991	5.58778		0.0249328	28.6154		0.0285516	22.5567		0.0191784	9.4474
	0.0392864	25.9614		0.0299257	5.48619		0.0250708	28.4377		0.0286586	22.0488		0.0192236	9.31198
	0.0394112	25.7243		0.0299509	5.18143		0.0252085	28.3785		0.0287671	22.3536		0.0192681	9.17657
	0.0395332	25.1317		0.029976	5.18143		0.0253474	28.6154		0.0288756	22.3536		0.0193123	9.10886
	0.0396517	24.4205		0.0300007	5.07984		0.0254863	28.6154		0.0289806	21.6424		0.0193559	8.97344
	0.0397708	24.5391		0.0300239	4.77507		0.0256246	28.497		0.0290891	22.3536		0.0193993	8.93958
	0.0398876	24.065		0.0300458	4.5211		0.0257628	28.497		0.0291961	22.0488		0.0194422	8.83802
	0.0400038	23.9464		0.0300668	4.31792		0.0259003	28.3193		0.0293021	21.8456		0.0194849	8.80416
	0.040116	23.1167		0.0300875	4.26712		0.0260386	28.497		0.0294076	21.744		0.0195278	8.83802
	0.0402299	23.4723		0.0301072	4.06393		0.0261757	28.2601		0.0295126	21.6424		0.0195698	8.66874
	0.0403432	23.3538		0.0301262	3.91155		0.0263117	28.0232		0.0296167	21.4392		0.0196119	8.66874
	0.0404554	23.1167		0.0301439	3.65757		0.0264477	28.0232		0.0297153	20.3218		0.0196537	8.60103
	0.040567	22.9982		0.0301622	3.75916		0.0265843	28.1416		0.0298198	21.5408		0.0196952	8.56718
	0.0406769	22.6426		0.0301789	3.45438		0.0267211	28.2009		0.0299219	21.0329		0.0197362	8.43176
	0.040785	22.287		0.030194	3.0988		0.0268586	28.3193		0.0300259	21.4392		0.0197769	8.3979
	0.0408898	21.5758		0.0302078	2.84481		0.0269951	28.1416		0.0301275	20.9313		0.0198175	8.36404
	0.0409933	21.3388		0.0302208	2.69242		0.0271317	28.1416		0.0302247	20.017		0.0198578	8.29633
	0.0410963	21.2202		0.0302332	2.54002		0.0272685	28.2009		0.0303238	20.4233		0.019898	8.29633
	0.0411975	20.8647		0.0302445	2.33683		0.0274063	28.3785		0.0304209	20.017		0.0199388	8.3979
	0.0412976	20.6276		0.0302549	2.13363		0.027544	28.3785		0.0305195	20.3218		0.0199785	8.19476
	0.0413972	20.5091		0.0302645	1.98124		0.0276803	28.0824		0.0306147	19.6106		0.0200185	8.22862
	0.0414944	20.0349		0.0302731	1.77804		0.0278177	28.3193		0.0307079	19.2042		0.0200581	8.16091
	0.0415911	19.9164		0.030282	1.82883		0.0279531	27.9047		0.030804	19.8138		0.0200978	8.19476
	0.0416877	19.9164		0.0302891	1.47324		0.0280877	27.7271		0.0309002	19.8138		0.0201376	8.19476
	0.0417849	20.0349		0.030295	1.21924		0.0282234	27.964		0.0309934	19.2042		0.0201767	8.05934
	0.0418827	20.1534		0.0303002	1.06684		0.0283585	27.8455		0.0310866	19.2042		0.0202163	8.16091
	0.0419788	19.7978		0.0303044	0.863633		0.0284925	27.6086		0.0311749	18.1883		0.0202559	8.16091
	0.0420737	19.5608		0.0303083	0.81283		0.028627	27.7271		0.0312661	18.7978		0.0202944	7.92392
	0.0421669	19.2052		0.0303125	0.863633		0.0287613	27.6678		0.0313524	17.7819		0.0203332	7.99163
	0.0422573	18.6125		0.0303157	0.660428		0.028895	27.5494		0.0314416	18.3915		0.0203713	7.8562
	0.0423487	18.8496		0.0303185	0.558823		0.0290278	27.3717		0.0315314	18.4931		0.0204089	7.75463
	0.0424391	18.6125		0.0303204	0.406415		0.0291601	27.2533		0.0316182	17.8835		0.0204464	7.72077
	0.0425282	18.3754		0.0303212	0.152408		0.0292938	27.5494		0.0317049	17.8835		0.0204839	7.72077
	0.0426145	17.7827		0.0303219	0.152408		0.029426	27.2533		0.0317942	18.3915		0.0205207	7.58535
	0.0426985	17.3086					0.0295563	26.8387		0.0318795	17.5787		0.020557	7.48377
	0.0427808	16.953					0.0296886	27.2533		0.0319663	17.8835		0.0205931	7.44992
	0.0428613	16.5974					0.0298194	26.9571		0.0320536	17.9851		0.0206288	7.34835
	0.0429407	16.3603					0.0299502	26.9571		0.0321413	18.0867		0.020664	7.24677
	0.0430201	16.3603					0.0300802	26.7795		0.0322286	17.9851		0.0206988	7.17906
	0.0431013	16.7159					0.030209	26.5426		0.0323149	17.7819		0.0207332	7.07748
	0.0431835	16.953					0.0303375	26.4833		0.0324012	17.7819		0.0207668	6.94205
	0.0432635	16.4788					0.0304651	26.3057		0.032486	17.4771		0.0208002	6.87434
	0.0433435	16.4788					0.0305928	26.3057		0.0325708	17.4771		0.0208336	6.87434
	0.0434223	16.2417					0.0307199	26.1872		0.0326542	17.1723		0.0208669	6.87434
	0.0435	16.0047					0.0308464	26.0688		0.032736	16.8675		0.0209	6.80662
	0.0435753	15.5305					0.0309726	26.0095		0.0328164	16.5627		0.020933	6.80662
	0.0436501	15.412					0.0310988	26.0095		0.0328958	16.3595		0.0209652	6.63733
	0.0437249	15.412					0.0312248	25.9503		0.0329742	16.1563		0.0209973	6.60347
	0.0437991	15.2934					0.0313504	25.8911		0.0330541	16.4611		0.0210291	6.56961
	0.0438745	15.5305					0.0314763	25.9503		0.0331345	16.5627		0.0210599	6.3326
	0.0439447	14.4636					0.031602	25.8911		0.0332158	16.7659		0.0210904	6.29874
	0.044012	13.8709					0.0317271	25.7726		0.0332977	16.8675		0.0211215	6.40031
	0.0440793	13.8709					0.0318521	25.7726		0.0333786	16.6643		0.0211514	6.1633
	0.0441449	13.5153					0.0319763	25.5949		0.0334555	15.8515		0.0211811	6.12944
	0.0442099	13.3967					0.0321008	25.6542		0.0335309	15.5467		0.0212109	6.12944
	0.0442749	13.3967					0.0322242	25.4173		0.0336044	15.1403		0.0212406	6.12944
	0.0443405	13.5153					0.0323475	25.4173		0.0336789	15.3435		0.0212692	5.89242
	0.0444055	13.3967					0.0324706	25.358		0.0337518	15.0387		0.021298	5.92628
	0.04447	13.2782					0.0325925	25.1211		0.0338263	15.3435		0.0213259	5.75698
	0.0445344	13.2782					0.0327147	25.1804		0.0339013	15.4451		0.0213535	5.68926
	0.0446	13.5153					0.0328352	24.825		0.0339747	15.1403		0.02138	5.45224
	0.044665	13.3967					0.0329559	24.8842		0.0340487	15.2419		0.0214058	5.3168
	0.0447283	13.0411					0.0330747	24.4696		0.0341202	14.7339		0.0214313	5.24908
	0.044791	12.9226					0.0331926	24.2919		0.0341922	14.8355		0.0214549	4.87661
	0.0448503	12.2113					0.0333093	24.055		0.0342647	14.9371		0.0214791	4.97819
	0.0449101	12.3298					0.0334258	23.9958		0.0343367	14.8355		0.0215026	4.84274
	0.0449699	12.3298					0.0335411	23.7589		0.0344087	14.8355		0.0215254	4.7073
	0.0450303	12.4484					0.0336549	23.4627		0.0344797	14.6323		0.021548	4.63958
	0.0450862	11.5					0.0337694	23.5812		0.0345512	14.7339		0.0215693	4.40254
	0.0451437	11.8556					0.0338829	23.4035		0.0346227	14.7339		0.0215905	4.36868
	0.0452047	12.5669					0.0339968	23.4627		0.0346937	14.6323		0.0216111	4.23323
	0.0452622	11.8556					0.0341098	23.285		0.0347642	14.5307		0.0216314	4.19937
	0.0453192	11.7371					0.0342216	23.0481		0.0348337	14.3275		0.0216515	4.13164
	0.045375	11.5					0.0343332	22.9889		0.0349023	14.1243		0.0216715	4.13164
	0.0454285	11.0258					0.0344439	22.8112		0.0349679	13.5147		0.0216913	4.06392
	0.0454831	11.2629					0.0345537	22.6335		0.035034	13.6163		0.02171	3.86074
	0.0455349	10.6702					0.0346636	22.6335		0.0350976	13.1083		0.0217279	3.69142
	0.0455856	10.4331					0.0347734	22.6335		0.0351622	13.3115		0.0217458	3.69142
	0.0456385	10.9073					0.0348833	22.6335		0.0352248	12.9051		0.0217626	3.45438
	0.0456885	10.3145					0.0349931	22.6335		0.0352864	12.7018		0.0217777	3.11574
	0.0457415	10.9073					0.0351024	22.515		0.0353491	12.9051		0.0217927	3.08187
	0.0457921	10.4331					0.0352113	22.4558		0.0354107	12.7018		0.0218068	2.91255
	0.0458387	9.60322					0.0353197	22.3373		0.0354733	12.9051		0.0218206	2.84482
	0.0458842	9.36611					0.035427	22.1004		0.035536	12.9051		0.0218344	2.84482
	0.0459308	9.60322					0.0355331	21.8635		0.0355986	12.9051		0.0218474	2.6755
	0.0459756	9.24755					0.0356375	21.5081		0.0356627	13.2099		0.0218606	2.70936
	0.0460205	9.24755					0.035741	21.3304		0.0357258	13.0067		0.0218727	2.50617
	0.0460648	9.12901					0.0358445	21.3304		0.035786	12.397		0.0218844	2.40458
	0.0461097	9.24755					0.0359466	21.0342		0.0358461	12.397		0.0218957	2.33685
	0.0461546	9.24755					0.0360475	20.7972		0.0359048	12.0922		0.0219059	2.09979
	0.0461983	9.01046					0.036149	20.9157		0.035966	12.6003		0.0219158	2.03206
	0.0462409	8.77335					0.0362494	20.6788		0.0360271	12.6003		0.021925	1.89659
	0.046284	8.89191					0.03635	20.738		0.0360887	12.7018		0.0219335	1.76113
	0.0463237	8.1806					0.0364498	20.5603		0.0361499	12.6003		0.0219416	1.65952
	0.0463646	8.41769					0.0365501	20.6788		0.0362115	12.7018		0.0219496	1.65952
	0.0464049	8.29915					0.0366499	20.5603		0.0362712	12.2954		0.0219574	1.59179
	0.0464451	8.29915					0.0367482	20.2641		0.0363314	12.397		0.0219644	1.45633
	0.0464831	7.82493					0.0368449	19.9087		0.0363896	11.9906		0.0219712	1.38859
	0.046524	8.41769					0.0369415	19.9087		0.0364477	11.9906		0.0219771	1.21926
	0.0465613	7.70638					0.0370369	19.6718		0.0365045	11.6858		0.0219827	1.15152
	0.0465982	7.58783					0.0371327	19.731		0.0365587	11.1778		0.0219883	1.15152
	0.046635	7.58783					0.0372282	19.6718		0.0366139	11.381		0.021993	0.982185
	0.0466707	7.35072					0.037323	19.5533		0.0366677	11.0762		0.0219981	1.04992
	0.0467081	7.70638					0.0374185	19.6718		0.0367219	11.1778		0.0220027	0.948316
	0.0467414	6.8765					0.0375125	19.3756		0.0367772	11.381		0.0220068	0.846715
	0.0467765	7.23217					0.0376054	19.1386		0.0368309	11.0762		0.02201	0.643504
	0.0468134	7.58783					0.0376986	19.1979		0.0368842	10.9746		0.0220124	0.508031
	0.0468496	7.46927					0.0377903	18.9017		0.0369364	10.7713		0.022015	0.541899
	0.0468853	7.35072					0.0378826	19.0202		0.0369897	10.9746		0.0220167	0.338688
	0.0469198	7.11361					0.0379735	18.724		0.037043	10.9746
	0.0469543	7.11361					0.0380641	18.6647		0.0370933	10.3649
	0.0469871	6.75795					0.0381538	18.487		0.0371436	10.3649
	0.0470188	6.52084					0.0382423	18.2501		0.0371919	9.95847
	0.0470493	6.28372					0.0383303	18.1316		0.0372402	9.95847
	0.0470792	6.16517					0.0384189	18.2501		0.0372876	9.75526
	0.0471097	6.28372					0.038506	17.9539		0.0373344	9.65364
	0.0471407	6.40227					0.0385926	17.8354		0.0373832	10.0601
	0.0471712	6.28372					0.0386785	17.7169		0.037432	10.0601
	0.0472012	6.16517					0.0387637	17.5392		0.0374833	10.5681
	0.0472305	6.04661					0.0388473	17.243		0.0375331	10.2633
	0.0472616	6.40227					0.0389307	17.1837		0.0375805	9.75526
	0.0472932	6.52084					0.0390135	17.0653		0.0376298	10.1617
	0.0473254	6.6394					0.0390964	17.0653		0.0376771	9.75526
	0.0473582	6.75795					0.0391783	16.8875		0.037723	9.45043
	0.0473933	7.23217					0.0392597	16.7691		0.0377693	9.55204
	0.0474232	6.16517					0.0393399	16.5321		0.0378152	9.45043
	0.0474543	6.40227					0.0394196	16.4136		0.0378611	9.45043
	0.0474825	5.8095					0.0394987	16.2951		0.0379064	9.34881
	0.0475113	5.92806					0.0395777	16.2951		0.0379523	9.45043
	0.0475395	5.8095					0.0396562	16.1766		0.0379967	9.14559
	0.0475677	5.8095					0.0397324	15.7027		0.0380425	9.45043
	0.0475935	5.33527					0.0398089	15.7619		0.0380855	8.84076
	0.0476212	5.69095					0.0398851	15.7027		0.0381293	9.04398
	0.0476476	5.45383					0.0399608	15.5842		0.0381718	8.73916
	0.0476724	5.09815					0.0400361	15.525		0.0382137	8.63754
	0.0476977	5.21672					0.0401112	15.4657		0.0382526	8.02787
	0.0477213	4.86104					0.0401851	15.2288		0.0382916	8.02787
	0.0477437	4.62392					0.0402578	14.9918		0.038331	8.12949
	0.0477667	4.74249					0.04033	14.8733		0.0383705	8.12949
	0.047788	4.38681					0.040401	14.6363		0.0384104	8.23109
	0.047811	4.74249					0.0404729	14.814		0.0384509	8.33271
	0.0478306	4.03114					0.0405445	14.7548		0.0384928	8.63754
	0.0478525	4.50537					0.040615	14.5178		0.0385372	9.14559
	0.0478738	4.38681					0.040686	14.6363		0.0385806	8.94237
	0.0478933	4.03114					0.0407559	14.3993		0.038624	8.94237
	0.0479135	4.14969					0.0408258	14.3993		0.0386654	8.53593
	0.0479336	4.14969					0.0408951	14.2808		0.0387063	8.43432
	0.0479537	4.14969					0.0409638	14.1624		0.0387453	8.02787
	0.0479767	4.74249					0.0410317	13.9846		0.0387823	7.62142
	0.0479975	4.26824					0.0411001	14.1031		0.0388188	7.51981
	0.048017	4.03114					0.041168	13.9846		0.0388543	7.31658
	0.0480372	4.14969					0.0412341	13.6291		0.0388908	7.51981
							0.0413011	13.8069		0.0389258	7.21497
							0.041367	13.5699		0.0389628	7.62142
							0.0414311	13.2144		0.0389978	7.21497
							0.0414955	13.2737		0.0390343	7.51981
							0.0415591	13.0959		0.0390703	7.41819
							0.0416209	12.7404		0.0391043	7.01174
							0.0416821	12.6219		0.0391393	7.21497
							0.0417422	12.3849		0.0391743	7.21497
							0.0418015	12.2072		0.0392078	6.91012
							0.0418593	11.911		0.0392419	7.01174
							0.0419168	11.8517		0.0392749	6.80852
							0.0419752	12.0295		0.039307	6.60528
							0.042033	11.911		0.0393385	6.50367
							0.0420908	11.911		0.0393701	6.50367
							0.0421483	11.8517		0.0394026	6.7069
							0.0422044	11.5555		0.0394337	6.40206
							0.0422599	11.437		0.0394653	6.50367
							0.0423145	11.2592		0.0394954	6.19883
							0.0423692	11.2592		0.0395264	6.40206
							0.0424221	10.9037		0.039556	6.09721
							0.0424744	10.7852		0.0395856	6.09721
							0.0425247	10.3705		0.0396152	6.09721
							0.0425756	10.489		0.0396448	6.09721
							0.0426263	10.4297		0.0396729	5.79237
							0.0426751	10.0742		0.039704	6.40206
							0.0427243	10.1334		0.0397321	5.79237
							0.0427721	9.83719		0.0397587	5.48751
							0.0428195	9.77794		0.0397843	5.28428
							0.042865	9.36316		0.0398095	5.18266
							0.0429101	9.30392		0.0398366	5.58913
							0.0429532	8.88914		0.0398628	5.3859
							0.0429955	8.71138		0.0398869	4.97944
							0.0430372	8.59287		0.0399116	5.08106
							0.0430795	8.71138		0.0399382	5.48751
							0.0431212	8.59287		0.0399643	5.3859
							0.0431612	8.23734		0.039991	5.48751
							0.0432009	8.17809		0.0400186	5.69075
							0.0432391	7.88181		0.0400467	5.79237
							0.0432776	7.94107		0.0400733	5.48751
							0.0433142	7.52628		0.0401014	5.79237
							0.0433516	7.70404		0.0401281	5.48751
							0.0433881	7.52628		0.0401537	5.28428
							0.0434229	7.17074		0.0401789	5.18266
							0.0434571	7.05223		0.040205	5.3859
							0.0434902	6.8152		0.0402292	4.97944
							0.0435215	6.45965		0.0402514	4.57297
							0.0435523	6.34114		0.040274	4.67459
							0.0435828	6.28188		0.0402982	4.97944
							0.0436118	5.98559		0.0403219	4.87782
							0.0436412	6.04484		0.040346	4.97944
							0.0436711	6.16336
							0.0436993	5.80781

## Sheet: Fig4(d)
GD4-1	Strain	P(t)/KN	GD4-2	Strain	P(t)/KN	GD4-3	Strain	P(t)/KN	GD4-4	Strain	P(t)/KN	GD4-5	Strain	P(t)/KN
	0	0		0	0		0	0		0	0		0	0
	0	0		0	0		6.98615e-08	0.0143958		2.466e-07	0.050815		3.2876e-07	0.0677451
	1.15049e-06	0.237072		5.754e-06	1.18568		2.09585e-07	0.0287917		9.8634e-07	0.152433		4.9314e-07	0.0338726
	1.43808e-06	0.0592625		9.2064e-06	0.71141		4.89048e-07	0.0575868		1.72608e-06	0.152433		4.9314e-07	0
	2.0133e-06	0.118532		1.38096e-05	0.948547		9.08234e-07	0.0863785		2.21925e-06	0.101624		6.5752e-07	0.0338726
	3.73901e-06	0.355604		1.7262e-05	0.71141		1.74661e-06	0.172757		2.46582e-06	0.0508088		8.219e-07	0.0338726
	5.17709e-06	0.296334		1.95636e-05	0.474273		2.93429e-06	0.244738		3.20556e-06	0.152433		8.219e-07	0
	6.9028e-06	0.355604		2.18652e-05	0.474273		3.98226e-06	0.215946		3.45216e-06	0.050815		1.15066e-06	0.0677451
	1.00666e-05	0.651938		2.41668e-05	0.474273		5.16995e-06	0.244738		4.68507e-06	0.254057		1.31504e-06	0.0338726
	1.23675e-05	0.474136		2.76192e-05	0.71141		6.56722e-06	0.287925		5.42481e-06	0.152433		1.31504e-06	0
	1.55313e-05	0.651938		3.10716e-05	0.71141		7.96449e-06	0.287925		6.65772e-06	0.254057		1.31504e-06	0
	1.98456e-05	0.88901		3.22224e-05	0.237137		9.2919e-06	0.27353		8.3838e-06	0.35568		1.6438e-06	0.0677451
	2.47351e-05	1.00754		3.91272e-05	1.42282		1.0759e-05	0.302323		9.61671e-06	0.254057		3.28756e-06	0.338717
	2.90494e-05	0.88901		4.71828e-05	1.65996		1.24358e-05	0.345511		1.0603e-05	0.203248		4.4382e-06	0.237104
	3.42265e-05	1.06681		5.63892e-05	1.89709		1.42522e-05	0.374302		1.13428e-05	0.152433		5.58884e-06	0.237104
	3.96912e-05	1.12607		6.44448e-05	1.65996		1.62084e-05	0.403094		1.20825e-05	0.152433		7.2326e-06	0.338717
	4.60187e-05	1.30387		7.36512e-05	1.89709		1.85837e-05	0.489469		1.25757e-05	0.101624		9.04074e-06	0.37259
	5.23463e-05	1.30387		8.17068e-05	1.65996		2.07495e-05	0.446281		1.40552e-05	0.304872		1.03557e-05	0.270972
	6.01119e-05	1.6002		8.74608e-05	1.18568		2.3055e-05	0.475073		1.60279e-05	0.406495		1.19995e-05	0.338717
	6.84527e-05	1.71873		8.97624e-05	0.474273		2.557e-05	0.518261		1.87403e-05	0.558928		1.36433e-05	0.338717
	7.82316e-05	2.01506		9.43656e-05	0.948547		2.80851e-05	0.518261		2.0713e-05	0.406495		1.54514e-05	0.37259
	8.71476e-05	1.83726		0.00010012	1.18568		3.07399e-05	0.547052		2.3672e-05	0.609737		1.75883e-05	0.440331
	9.72141e-05	2.07432		0.000104723	0.948547		3.35344e-05	0.575842		2.63844e-05	0.558928		2.00539e-05	0.508076
	0.000107568	2.13359		0.000111628	1.42282		3.66083e-05	0.633426		3.00831e-05	0.76217		2.23552e-05	0.474203
	0.000117347	2.01506		0.000111628	0		3.96823e-05	0.633426		3.20558e-05	0.406495		2.53139e-05	0.609689
	0.000126838	1.95579		0.00011508	0.71141		4.28261e-05	0.64782		3.42751e-05	0.457304		2.81083e-05	0.575817
	0.000137192	2.13359		0.000116231	0.237137		4.60398e-05	0.662215		3.64943e-05	0.457304		3.12314e-05	0.643558
	0.000147259	2.07432		0.000116231	0		4.93931e-05	0.691007		3.94533e-05	0.609737		3.41902e-05	0.609689
	0.000158476	2.31138		0.000118532	0.474273		5.27465e-05	0.691007		4.36452e-05	0.863787		3.74777e-05	0.67743
	0.000169693	2.31138		0.000120834	0.474273		5.64492e-05	0.762983		4.7837e-05	0.863787		4.06008e-05	0.643558
	0.000181485	2.42991		0.000121985	0.237137		5.99423e-05	0.719797		5.17823e-05	0.812978		4.42171e-05	0.745171
	0.000193564	2.48917		0.000123136	0.237137		6.35751e-05	0.748589		5.72071e-05	1.11784		4.75046e-05	0.67743
	0.000207082	2.78549		0.000126588	0.71141		6.75572e-05	0.820564		6.23853e-05	1.06703		5.11208e-05	0.745171
	0.000220887	2.84475		0.000131191	0.948547		7.15394e-05	0.820564		6.68238e-05	0.914602		5.44083e-05	0.67743
	0.00023383	2.66697		0.000139247	1.65996		7.54516e-05	0.806169		7.12622e-05	0.914602		5.85177e-05	0.846785
	0.000246772	2.66697		0.000146152	1.42282		8.00624e-05	0.95012		7.59473e-05	0.965411		6.27914e-05	0.880653
	0.000259427	2.6077		0.00015766	2.37137		8.45336e-05	0.92133		7.98926e-05	0.812978		6.69007e-05	0.846785
	0.000272657	2.72623		0.00017262	3.08278		8.92143e-05	0.964516		8.4331e-05	0.914602		7.08457e-05	0.812912
	0.000285888	2.72623		0.000180676	1.65996		9.42442e-05	1.03649		8.82763e-05	0.812978		7.46263e-05	0.779044
	0.00029883	2.66697		0.000189882	1.89709		9.91345e-05	1.0077		9.3208e-05	1.01622		7.85713e-05	0.812912
	0.00031206	2.72623		0.000200239	2.13423		0.000104164	1.03649		9.76464e-05	0.914602		8.2845e-05	0.880653
	0.000326441	2.96328		0.000207144	1.42282		0.000109474	1.09407		0.000102331	0.965411		8.74475e-05	0.948394
	0.000339958	2.78549		0.000214049	1.42282		0.000114574	1.05089		0.000107017	0.965411		9.22143e-05	0.982267
	0.000354051	2.90402		0.000227858	2.84564		0.000120093	1.13725		0.000111702	0.965411		9.71455e-05	1.01614
	0.000368719	3.02255		0.000240517	2.6085		0.000125751	1.16604		0.000117126	1.11784		0.00010257	1.11775
	0.000383963	3.14107		0.000253176	2.6085		0.00013155	1.19483		0.000122058	1.01622		0.000107994	1.11775
	0.000397768	2.84475		0.000265835	2.6085		0.000137697	1.26681		0.00012699	1.01622		0.000113912	1.21936
	0.000411861	2.90402		0.000278494	2.6085		0.000144055	1.30999		0.000132414	1.11784		0.000119665	1.18549
	0.000426529	3.02255		0.000288851	2.13423		0.000150691	1.36757		0.000137346	1.01622		0.000125253	1.15162
	0.000440622	2.90402		0.000298057	1.89709		0.000157258	1.35317		0.000143017	1.16865		0.000131006	1.18549
	0.00045529	3.02255		0.000306113	1.65996		0.000163895	1.36757		0.000148689	1.16865		0.000137088	1.25323
	0.000471971	3.43739		0.00031647	2.13423		0.000170531	1.36757		0.000153867	1.06703		0.000143663	1.35484
	0.000488365	3.37812		0.000326827	2.13423		0.000177448	1.42514		0.000158305	0.914602		0.000150074	1.32097
	0.000505621	3.55591		0.000336034	1.89709		0.000184503	1.45393		0.000163977	1.16865		0.000157142	1.45645
	0.000523165	3.61517		0.000346391	2.13423		0.000191699	1.48272		0.000168908	1.01622		0.000164045	1.42258
	0.000539847	3.43739		0.000357899	2.37137		0.000199313	1.56908		0.000175073	1.27027		0.000171442	1.52419
	0.000557966	3.7337		0.000370558	2.6085		0.000207068	1.59787		0.000180744	1.16865		0.000179003	1.55806
	0.000574935	3.49665		0.000378613	1.65996		0.000214892	1.61227		0.000186169	1.11784		0.000186893	1.6258
	0.000592479	3.61517		0.00038897	2.13423		0.000222856	1.64105		0.000193073	1.4227		0.000194618	1.59193
	0.000610598	3.7337		0.000397026	1.65996		0.000230959	1.66984		0.000199731	1.37189		0.000202673	1.65966
	0.000628717	3.7337		0.000406232	1.89709		0.000239063	1.66984		0.000207621	1.62594		0.000211055	1.72741
	0.000646837	3.7337		0.000414288	1.65996		0.000247376	1.71302		0.000215019	1.52432		0.000218781	1.59193
	0.000664668	3.67444		0.000426947	2.6085		0.000255689	1.71302		0.000222416	1.52432		0.000226835	1.65966
	0.000682788	3.7337		0.000440756	2.84564		0.000264351	1.78499		0.000229074	1.37189		0.000234396	1.55806
	0.000701194	3.79296		0.000453415	2.6085		0.000273154	1.81378		0.000236964	1.62594		0.000242615	1.69354
	0.000719601	3.79296		0.000466074	2.6085		0.000282375	1.90014		0.000244855	1.62594		0.000251491	1.82901
	0.000738583	3.91149		0.000476431	2.13423		0.000291736	1.92893		0.000253731	1.82917		0.000260038	1.76127
	0.000758141	4.03		0.000481034	0.948547		0.000301166	1.94332		0.000263101	1.93079		0.000269736	1.99836
	0.000776547	3.79296		0.00048909	1.65996		0.000311086	2.04407		0.000272471	1.93079		0.000279434	1.99836
	0.000796392	4.08927		0.000498296	1.89709		0.000321215	2.08725		0.000281348	1.82917		0.000289789	2.13383
	0.000815087	3.85222		0.000510955	2.6085		0.000331344	2.08725		0.000291458	2.08322		0.000299487	1.99836
	0.000832918	3.67444		0.000521312	2.13423		0.000341544	2.10165		0.000300335	1.82917		0.000309678	2.09996
	0.000849887	3.49665		0.000536273	3.08278		0.000351952	2.14483		0.000309704	1.93079		0.000320033	2.13383
	0.000868582	3.85222		0.000548932	2.6085		0.0003625	2.17361		0.000318828	1.87998		0.000330553	2.1677
	0.000886413	3.67444		0.00056159	2.6085		0.000373398	2.24558		0.000327951	1.87998		0.000340743	2.09996
	0.000905683	3.97074		0.000577702	3.31991		0.000384575	2.30315		0.000338554	2.18484		0.000350441	1.99836
	0.000924952	3.97074		0.000597265	4.03132		0.000395892	2.33193		0.000347924	1.93079		0.000360468	2.06609
	0.000944797	4.08927		0.000620281	4.74271		0.000407278	2.34633		0.00035754	1.9816		0.000370659	2.09996
	0.00096493	4.14853		0.000638694	3.79419		0.000418874	2.3895		0.000367157	1.9816		0.000381178	2.1677
	0.000985637	4.26705		0.000658257	4.03132		0.00043068	2.43268		0.000377513	2.13403		0.000391698	2.1677
	0.00100721	4.44484		0.000678972	4.26846		0.000442695	2.47586		0.000387376	2.03241		0.000402711	2.26931
	0.00102964	4.62262		0.000698535	4.03132		0.00045457	2.44707		0.00039576	1.72756		0.000414381	2.40478
	0.00105179	4.56336		0.00071925	4.26846		0.000466865	2.53343		0.00040513	1.93079		0.000425722	2.33705
	0.00107393	4.56336		0.000743417	4.97984		0.000479229	2.54782		0.000414993	2.03241		0.000437721	2.47252
	0.00109636	4.62262		0.000764131	4.26846		0.000491803	2.591		0.000425102	2.08322		0.000449227	2.37091
	0.0011188	4.62262		0.000788298	4.97984		0.000504726	2.66296		0.000437431	2.54049		0.000460568	2.33705
	0.00114094	4.56336		0.000815917	5.69125		0.000517509	2.63418		0.000450007	2.5913		0.000472074	2.37091
	0.00116251	4.44484		0.000840083	4.97984		0.000530782	2.73492		0.000462089	2.48968		0.000484237	2.50638
	0.0011838	4.38557		0.000863099	4.74271		0.000544473	2.82128		0.000474171	2.48968		0.000496401	2.50638
	0.00120508	4.38557		0.000883814	4.26846		0.000558094	2.80688		0.000487486	2.74373		0.000509057	2.60799
	0.00122636	4.38557		0.000902226	3.79419		0.000572205	2.90763		0.000499322	2.43888		0.000522371	2.74346
	0.00124793	4.44484		0.00092179	4.03132		0.000586385	2.92202		0.000511404	2.48968		0.000536342	2.87893
	0.00127094	4.74114		0.000939052	3.55705		0.000600984	3.00837		0.000523486	2.48968		0.000550149	2.84506
	0.00129452	4.85966		0.000962068	4.74271		0.000615444	2.97959		0.000535568	2.48968		0.000563627	2.77733
	0.00131839	4.91892		0.000985084	4.74271		0.000630253	3.05154		0.000547404	2.43888		0.00057694	2.74346
	0.00134227	4.91892		0.0010104	5.21698		0.000645201	3.08033		0.000559979	2.5913		0.000590583	2.8112
	0.00136642	4.97818		0.00103687	5.45412		0.00066015	3.08033		0.000572801	2.64211		0.000604554	2.87893
	0.00139058	4.97818		0.00106219	5.21698		0.000675378	3.13789		0.000586362	2.79453		0.00061869	2.9128
	0.00141503	5.03744		0.00109096	5.92836		0.000691025	3.22424		0.000599677	2.74373		0.000633647	3.08213
	0.0014389	4.91892		0.00111282	4.50557		0.000706602	3.20985		0.000614225	2.99776		0.000648275	3.0144
	0.00146248	4.85966		0.00113584	4.74271		0.000722039	3.18107		0.000629266	3.09938		0.00066389	3.2176
	0.00148751	5.15596		0.00116	4.97984		0.000737756	3.23863		0.000644554	3.15018		0.00067934	3.18374
	0.00151224	5.0967		0.00118532	5.21698		0.000753612	3.26741		0.000660827	3.35341		0.000695448	3.31921
	0.00153755	5.21522		0.00121409	5.92836		0.000769678	3.31059		0.000676608	3.2518		0.000712049	3.4208
	0.00156257	5.15596		0.00124286	5.92836		0.000786023	3.36815		0.000693868	3.55663		0.000728814	3.45467
	0.00158788	5.21522		0.00127278	6.1655		0.000802927	3.48328		0.000709649	3.2518		0.000745579	3.45467
	0.00161434	5.45226		0.00130155	5.92836		0.000819901	3.49767		0.000725922	3.35341		0.000761851	3.35307
	0.00163993	5.27448		0.00133147	6.1655		0.000837224	3.56963		0.00074195	3.3026		0.000778617	3.45467
	0.00166668	5.51152		0.001366	7.11402		0.000854408	3.54085		0.000757484	3.20099		0.000795546	3.48854
	0.00169343	5.51152		0.00139822	6.63977		0.00087208	3.64158		0.000772771	3.15018		0.000813133	3.624
	0.00172104	5.6893		0.00142814	6.1655		0.000889962	3.68475		0.000788798	3.3026		0.000830556	3.59014
	0.00174893	5.74855		0.00145921	6.40263		0.000907913	3.69914		0.000804332	3.20099		0.000848142	3.624
	0.00177769	5.92633		0.00148913	6.1655		0.000926214	3.7711		0.000821592	3.55663		0.00086688	3.86106
	0.00180645	5.92633		0.0015225	6.87688		0.000944654	3.79988		0.000839099	3.60744		0.000884467	3.624
	0.00183493	5.86707		0.00155818	7.35115		0.000963374	3.85744		0.000857838	3.86147		0.00090304	3.8272
	0.00186397	5.98559		0.00159961	8.53678		0.000982164	3.87183		0.000876577	3.86147		0.000921284	3.75947
	0.00189245	5.86707		0.00163988	8.29967		0.00100144	3.97256		0.000895317	3.86147		0.000938871	3.624
	0.00192207	6.10411		0.00167556	7.35115		0.00102086	4.00134		0.000914796	4.01389		0.000957115	3.75947
	0.00195227	6.22262		0.00171008	7.11402		0.00104056	4.0589		0.000934028	3.96308		0.000976181	3.9288
	0.00198218	6.16336		0.00174345	6.87688		0.00106074	4.15963		0.000952521	3.81066		0.000995412	3.96266
	0.00201295	6.34114		0.00177452	6.40263		0.00108093	4.15963		0.000970767	3.75986		0.00101514	4.06426
	0.00204458	6.51891		0.0018079	6.87688		0.00110147	4.23158		0.000989013	3.75986		0.00103502	4.09813
	0.00207651	6.57817		0.00183782	6.1655		0.00112242	4.31792		0.001008	3.91227		0.00105491	4.09813
	0.00210757	6.4004		0.00186659	5.92836		0.00114351	4.3467		0.00102649	3.81066		0.00107496	4.13199
	0.00213863	6.4004		0.00189766	6.40263		0.00116475	4.37548		0.00104597	4.01389		0.00109485	4.09813
	0.0021694	6.34114		0.00193103	6.87688		0.00118605	4.38987		0.0010652	3.96308		0.00111507	4.16585
	0.00219989	6.28188		0.00196671	7.35115		0.00120763	4.44742		0.00108444	3.96308		0.00113594	4.30132
	0.00223066	6.34114		0.00200698	8.29967		0.0012295	4.50498		0.00110465	4.1663		0.00115649	4.23359
	0.0022623	6.51891		0.00204956	8.77391		0.00125157	4.54815		0.00112512	4.21711		0.0011772	4.26745
	0.00229594	6.93371		0.00208869	8.06253		0.00127399	4.62009		0.00114608	4.31872		0.00119774	4.23359
	0.00233046	7.11148		0.00213127	8.77391		0.00129683	4.70643		0.00116679	4.26791		0.00121911	4.40291
	0.00236439	6.99297		0.00216464	6.87688		0.00132009	4.79276		0.00118873	4.52194		0.00124047	4.40291
	0.00239977	7.28925		0.00220262	7.8254		0.00134356	4.83593		0.00121019	4.42032		0.00126201	4.43678
	0.00243543	7.34851		0.00223944	7.58829		0.00136751	4.93665		0.00123139	4.36952		0.00128502	4.74156
	0.00247023	7.17074		0.00227627	7.58829		0.00139196	5.03737		0.00125358	4.57274		0.00130803	4.74156
	0.00250589	7.34851		0.00230849	6.63977		0.00141668	5.09492		0.00127725	4.87757		0.00133153	4.84315
	0.00254126	7.28925		0.00234531	7.58829		0.00144155	5.1237		0.00130117	4.92837		0.00135503	4.84315
	0.00257606	7.17074		0.00238099	7.35115		0.00146648	5.13809		0.00132509	4.92837		0.00137821	4.77542
	0.00261	6.99297		0.00242127	8.29967		0.00149184	5.22442		0.00134999	5.13159		0.00140171	4.84315
	0.0026448	7.17074		0.00245809	7.58829		0.00151775	5.33952		0.0013744	5.02998		0.00142571	4.94475
	0.00267988	7.22999		0.00249377	7.35115		0.00154401	5.41146		0.00139955	5.18239		0.00145053	5.11407
	0.00271612	7.46702		0.00253059	7.58829		0.00157062	5.4834		0.00142396	5.02998		0.00147584	5.21566
	0.0027512	7.22999		0.00255936	5.92836		0.00159772	5.58411		0.00144861	5.08078		0.00150131	5.24952
	0.00278802	7.58553		0.00259273	6.87688		0.00162482	5.58411		0.00147278	4.97917		0.00152695	5.28338
	0.00282512	7.64479		0.00262726	7.11402		0.00165248	5.69921		0.00149719	5.02998		0.00155276	5.31725
	0.0028625	7.70404		0.00266293	7.35115		0.00168048	5.77115		0.00152234	5.18239		0.00157708	5.01247
	0.00289989	7.70404		0.0026963	6.87688		0.00170856	5.78554		0.00154773	5.23319		0.00160223	5.18179
	0.00293785	7.82255		0.00273083	7.11402		0.00173678	5.81431		0.00157387	5.38561		0.00162754	5.21566
	0.00297783	8.23734		0.00276535	7.11402		0.00176534	5.88625		0.00160025	5.43641		0.00165285	5.21566
	0.00301723	8.11883		0.00280448	8.06253		0.00179391	5.88625		0.00162737	5.58882		0.00167832	5.24952
	0.00305749	8.2966		0.00284015	7.35115		0.00182282	5.95818		0.00165499	5.69042		0.00170413	5.31725
	0.00309631	8.00032		0.00288388	9.01102		0.00185215	6.0445		0.00168236	5.63962		0.00173026	5.38497
	0.00313629	8.23734		0.00293106	9.7224		0.00188163	6.07328		0.00171022	5.74122		0.00175689	5.48657
	0.00317655	8.2966		0.00297709	9.4853		0.00191145	6.14521		0.00173956	6.04604		0.00178351	5.48657
	0.00321796	8.53361		0.00302313	9.4853		0.00194155	6.20276		0.00176915	6.09684		0.00181063	5.58816
	0.00325851	8.35585		0.00306916	9.4853		0.001972	6.27469		0.00179873	6.09684		0.00183857	5.75747
	0.00329993	8.53361		0.00311404	9.24816		0.0020028	6.34662		0.0018298	6.40165		0.00186618	5.68974
	0.00334163	8.59287		0.00316007	9.4853		0.00203381	6.38978		0.00186111	6.45246		0.00189445	5.8252
	0.00338333	8.59287		0.00320035	8.29967		0.00206503	6.43294		0.00189243	6.45246		0.00192305	5.89292
	0.00342589	8.77063		0.00324408	9.01102		0.00209639	6.46171		0.00192423	6.55405		0.00195165	5.89292
	0.00346817	8.71138		0.00328781	9.01102		0.00212844	6.60557		0.00195481	6.30005		0.00198057	5.96065
	0.00351188	9.00765		0.00333384	9.4853		0.00216078	6.66312		0.00198563	6.35085		0.00200967	5.99451
	0.00355502	8.88914		0.00337872	9.24816		0.00219374	6.79259		0.00201571	6.19845		0.00203826	5.89292
	0.00359902	9.0669		0.0034213	8.77391		0.00222671	6.79259		0.00204677	6.40165		0.00206703	5.92679
	0.00364331	9.12616		0.00346272	8.53678		0.00225988	6.83574		0.00207784	6.40165		0.00209677	6.12996
	0.00368759	9.12616		0.00350415	8.53678		0.00229389	7.00837		0.00210965	6.55405		0.00212652	6.12996
	0.0037316	9.0669		0.00354903	9.24816		0.00232804	7.03714		0.00214121	6.50326		0.00215643	6.16382
	0.00377646	9.24466		0.00360082	10.6709		0.00236247	7.09468		0.002174	6.75727		0.00218618	6.12996
	0.00382218	9.42242		0.00365375	10.908		0.00239732	7.18099		0.0022063	6.65566		0.00221692	6.33313
	0.00386849	9.54092		0.00370669	10.908		0.00243266	7.28169		0.00224032	7.01127		0.00224814	6.43472
	0.00391536	9.65943		0.00375962	10.908		0.00246834	7.35361		0.00227484	7.11287		0.00228019	6.60403
	0.00396281	9.77794		0.00381141	10.6709		0.00250438	7.42553		0.00231059	7.36687		0.00231224	6.60403
	0.00401026	9.77794		0.00386204	10.4338		0.00254097	7.54061		0.00234708	7.51927		0.00234445	6.63789
	0.00405858	9.95569		0.00391268	10.4338		0.00257784	7.59815		0.00238357	7.51927		0.00237716	6.73947
	0.00410517	9.60018		0.00396216	10.1966		0.00261507	7.67007		0.00242006	7.51927		0.00240954	6.67175
	0.00415233	9.71868		0.00401625	11.1451		0.00265264	7.74199		0.00245606	7.41767		0.0024429	6.87492
	0.00419949	9.71868		0.00406688	10.4338		0.00269084	7.87145		0.00249304	7.62087		0.0024761	6.84106
	0.00424666	9.71868		0.00412097	11.1451		0.00272911	7.88583		0.00252978	7.57007		0.00250963	6.90878
	0.00429382	9.71868		0.0041762	11.3823		0.00276779	7.97213		0.00256602	7.46847		0.00254447	7.17966
	0.00434185	9.89644		0.00423259	11.6194		0.0028069	8.05844		0.00260449	7.92566		0.00257898	7.11194
	0.00439131	10.1927		0.00429243	12.3308		0.00284629	8.11597		0.0026427	7.87487		0.00261382	7.17966
	0.00444078	10.1927		0.00434652	11.1451		0.00288609	8.20227		0.00268141	7.97647		0.00264883	7.21352
	0.00449082	10.3112		0.00440175	11.3823		0.00292659	8.3461		0.00272111	8.17966		0.00268433	7.3151
	0.00454201	10.5482		0.00445469	10.908		0.00296738	8.40364		0.00276228	8.48445		0.00271999	7.34896
	0.00459377	10.6667		0.00450763	10.908		0.00300837	8.44679		0.00280395	8.58605		0.00275615	7.45054
	0.00464611	10.7852		0.00456631	12.0936		0.00304992	8.56185		0.00284635	8.73845		0.00279313	7.61985
	0.00469845	10.7852		0.00462385	11.8565		0.00309196	8.66253		0.00288851	8.68764		0.00283027	7.65371
	0.00475165	10.963		0.00468024	11.6194		0.00313441	8.74882		0.00293018	8.58605		0.00286758	7.68757
	0.00480428	10.8445		0.00474008	12.3308		0.00317778	8.93579		0.00297308	8.84004		0.00290505	7.72143
	0.00485748	10.963		0.00479877	12.0936		0.00322149	9.0077		0.00301598	8.84004		0.00294219	7.65371
	0.00491068	10.963		0.00485631	11.8565		0.00326583	9.13714		0.00305765	8.58605		0.00298016	7.82301
	0.00496532	11.2592		0.00491615	12.3308		0.00331059	9.22343		0.00310005	8.73845		0.00301845	7.89072
	0.00501967	11.2		0.00497369	11.8565		0.00335584	9.3241		0.00314271	8.78924		0.00305724	7.9923
	0.0050746	11.3185		0.00503122	11.8565		0.00340158	9.42478		0.0031861	8.94164		0.00309651	8.09388
	0.0051301	11.437		0.00508991	12.0936		0.0034478	9.52545		0.00322999	9.04323		0.00313579	8.09388
	0.00518503	11.3185		0.00515436	13.2792		0.00349431	9.58297		0.00327584	9.44961		0.00317639	8.36475
	0.00524111	11.5555		0.00521535	12.5679		0.00354109	9.64049		0.00332121	9.34802		0.00321649	8.26318
	0.00529891	11.911		0.00527864	13.0421		0.00358837	9.74116		0.00336805	9.65279		0.00325692	8.33089
	0.00535528	11.6147		0.00533848	12.3308		0.00363641	9.89935		0.00341588	9.85598		0.00329751	8.36475
	0.00541308	11.911		0.00539947	12.5679		0.00368501	10.0144		0.00346273	9.65279		0.00333794	8.33089
	0.00547088	11.911		0.00546046	12.5679		0.00373402	10.1007		0.00351056	9.85598		0.00337853	8.36475
	0.00552897	11.9702		0.0055203	12.3308		0.00378416	10.3308		0.00355913	10.0084		0.00341995	8.53405
	0.00558793	12.148		0.00558244	12.805		0.00383464	10.4027		0.00360794	10.0592		0.00346185	8.63562
	0.00564774	12.3257		0.00564458	12.805		0.00388547	10.4746		0.00365676	10.0592		0.00350425	8.73719
	0.00570698	12.2072		0.00571133	13.7535		0.00393679	10.5752		0.00370607	10.1608		0.00354748	8.90648
	0.00576622	12.2072		0.00577462	13.0421		0.00398867	10.6903		0.00375661	10.4147		0.00359086	8.94034
	0.00582661	12.4442		0.00583906	13.2792		0.00404104	10.7909		0.00380764	10.5163		0.00363474	9.04192
	0.00588643	12.3257		0.00590581	13.7535		0.00409362	10.834		0.00385843	10.4655		0.00367895	9.10963
	0.00594682	12.4442		0.0059714	13.5164		0.00414668	10.9347		0.00391021	10.6687		0.00372332	9.14349
	0.00600836	12.6812		0.00604044	14.2277		0.0042003	11.0497		0.00396198	10.6687		0.00376671	8.94034
	0.00607019	12.7404		0.00611179	14.7019		0.00425442	11.1504		0.004014	10.7195		0.00381059	9.04192
	0.0061323	12.7997		0.00618774	15.6504		0.00430895	11.2367		0.00406627	10.7703		0.0038548	9.10963
	0.00619355	12.6219		0.00625909	14.7019		0.00436403	11.3517		0.00411977	11.0243		0.00389901	9.10963
	0.00625509	12.6812		0.00633849	16.3617		0.00441961	11.4523		0.00417425	11.2274		0.00394403	9.27892
	0.00631721	12.7997		0.00641329	15.4133		0.00447589	11.5961		0.00422948	11.3798		0.00398939	9.34663
	0.00637961	12.8589		0.00648694	15.1762		0.00453293	11.7543		0.00428594	11.6338		0.00403524	9.4482
	0.00644288	13.0367		0.00656174	15.4133		0.00459025	11.8118		0.00434313	11.7862		0.00408142	9.51592
	0.00650672	13.1552		0.00663539	15.1762		0.00464841	11.9843		0.00440132	11.9893		0.00412875	9.75291
	0.00657056	13.1552		0.00670788	14.939		0.00470706	12.0849		0.0044595	11.9893		0.00417658	9.85448
	0.0066367	13.6291		0.00678038	14.939		0.00476668	12.2862		0.00451867	12.1925		0.00422374	9.71906
	0.00670342	13.7476		0.00685173	14.7019		0.00482665	12.3581		0.00457808	12.2433		0.00427124	9.78677
	0.00676898	13.5106		0.00692538	15.1762		0.00488732	12.5019		0.00463849	12.4465		0.00431857	9.75291
	0.00683685	13.9846		0.00699787	14.939		0.00494869	12.6456		0.00469913	12.4973		0.00436705	9.98991
	0.00690443	13.9254		0.00707267	15.4133		0.00501083	12.8038		0.00476077	12.7004		0.00441503	9.88834
	0.00697229	13.9846		0.00714862	15.6504		0.0050738	12.9763		0.00482339	12.9036		0.00446335	9.95605
	0.00704016	13.9846		0.00722687	16.1246		0.00513754	13.1344		0.00488576	12.8528		0.00451199	10.0238
	0.00710687	13.7476		0.00730512	16.1246		0.00520205	13.2925		0.00494912	13.056		0.00456064	10.0238
	0.0071733	13.6884		0.00738798	17.0731		0.00526718	13.4219		0.00501297	13.1576		0.00460961	10.0915
	0.00724088	13.9254		0.00746738	16.3617		0.00533259	13.4794		0.00507633	13.056		0.00465875	10.1253
	0.00730875	13.9846		0.00754908	16.836		0.00539899	13.6807		0.00514043	13.2083		0.00470969	10.4977
	0.00737776	14.2216		0.00762964	16.5988		0.0054658	13.7669		0.00520625	13.5639		0.00476064	10.4977
	0.0074462	14.1031		0.00771249	17.0731		0.00553316	13.8819		0.00527257	13.6655		0.00481175	10.5316
	0.0075158	14.3401		0.0077988	17.7844		0.00560116	14.0113		0.00533938	13.767		0.00486318	10.5993
	0.00758711	14.6956		0.00789085	18.97		0.00566999	14.1838		0.00540767	14.0718		0.00491511	10.7009
	0.0076567	14.3401		0.00798406	19.2071		0.00573945	14.3131		0.00547547	13.9702		0.00496721	10.7347
	0.00772744	14.5771		0.00807267	18.2586		0.00580954	14.4425		0.00554499	14.3257		0.00501914	10.7009
	0.00779905	14.7548		0.00816013	18.0215		0.00588032	14.5862		0.00561451	14.3257		0.0050714	10.7686
	0.00787123	14.8733		0.00825219	18.97		0.00595209	14.7874		0.00568477	14.4781		0.00512431	10.904
	0.0079434	14.8733		0.00834655	19.4442		0.00602455	14.9312		0.00575552	14.5797		0.00517723	10.904
	0.0080153	14.814		0.00843746	18.7328		0.0060977	15.0749		0.00582702	14.732		0.00523097	11.0733
	0.00808862	15.1103		0.00853297	19.6813		0.00617184	15.2761		0.00589949	14.9352		0.00528405	10.9379
	0.00816166	15.051		0.00862388	18.7328		0.00624688	15.4629		0.00597271	15.0875		0.00533696	10.904
	0.00823499	15.1103		0.00872054	19.9184		0.00632275	15.6354		0.00604667	15.2399		0.00539054	11.0394
	0.00830947	15.3472		0.0088218	20.8668		0.00639954	15.8222		0.00612087	15.2907		0.00544493	11.2087
	0.00838395	15.3472		0.00891731	19.6813		0.00647723	16.0091		0.00619459	15.1891		0.00549982	11.3103
	0.00845872	15.4065		0.00901743	20.6297		0.00655575	16.1815		0.00626953	15.4431		0.00555487	11.3441
	0.00853463	15.6435		0.00911639	20.3926		0.00663491	16.3108		0.00634447	15.4431		0.00560992	11.3441
	0.00861026	15.5842		0.0092096	19.2071		0.00671497	16.4977		0.00641991	15.5446		0.00566563	11.4795
	0.00868589	15.5842		0.00930166	18.97		0.00679594	16.6845		0.00649658	15.7986		0.00572085	11.378
	0.00876267	15.8212		0.00939947	20.1555		0.00687732	16.7707		0.00657374	15.9001		0.00577606	11.378
	0.00884002	15.9397		0.00949729	20.1555		0.00695941	16.9144		0.00665263	16.2556		0.00583111	11.3441
	0.00891738	15.9397		0.00959625	20.3926		0.00704233	17.0868		0.00673324	16.6111		0.00588682	11.4795
	0.0089953	16.0582		0.00969866	21.1039		0.00712602	17.2449		0.00681311	16.4588		0.00594286	11.5472
	0.00907438	16.2951		0.00980108	21.1039		0.00721054	17.4173		0.00689323	16.5096		0.0059989	11.5472
	0.00915375	16.3544		0.00990695	21.8153		0.00729618	17.6472		0.00697409	16.6619		0.00605477	11.5134
	0.00923311	16.3544		0.0100117	21.5781		0.0073828	17.8483		0.00705569	16.8143		0.00611163	11.7165
	0.00931248	16.3544		0.0101175	21.8153		0.00747011	17.992		0.00713729	16.8143		0.00616849	11.7165
	0.009393	16.5913		0.0102234	21.8153		0.00755798	18.107		0.00721913	16.8651		0.00622551	11.7504
	0.0094738	16.6506		0.0103258	21.1039		0.00764683	18.3081		0.00730245	17.1698		0.00628319	11.8858
	0.00955345	16.4136		0.0104294	21.341		0.00773665	18.5092		0.00738701	17.4237		0.00634104	11.9196
	0.00963512	16.8283		0.0105329	21.341		0.00782668	18.5523		0.00747132	17.3729		0.00639888	11.9196
	0.00971621	16.7098		0.0106308	20.1555		0.00791804	18.8253		0.00755661	17.576		0.00645673	11.9196
	0.00979903	17.0653		0.0107332	21.1039		0.00801038	19.0264		0.00764314	17.83		0.00651457	11.9196
	0.00988127	16.9468		0.0108356	21.1039		0.00810341	19.1701		0.00772942	17.7792		0.00657291	12.0212
	0.00996466	17.1837		0.0109369	20.8668		0.00819755	19.3999		0.00781669	17.9823		0.00663059	11.8858
	0.0100481	17.1837		0.0110462	22.5266		0.00829267	19.6011		0.00790445	18.0839		0.00668925	12.0889
	0.0101317	17.243		0.0111543	22.2895		0.00838877	19.8022		0.00799196	18.0331		0.00674825	12.1566
	0.0102154	17.243		0.0112625	22.2895		0.00848529	19.8884		0.00808021	18.1855		0.00680724	12.1566
	0.0102999	17.4207		0.0113764	23.475		0.00858341	20.2187		0.00816945	18.3886		0.00686673	12.2581
	0.0103848	17.4799		0.0114869	22.7637		0.00868181	20.2762		0.0082577	18.1855		0.00692671	12.3597
	0.0104696	17.4799		0.0115939	22.0524		0.0087816	20.5635		0.00834645	18.287		0.00698571	12.1566
	0.0105567	17.9539		0.0117044	22.7637		0.00888258	20.8077		0.00843544	18.3378		0.00704585	12.3936
	0.010643	17.7761		0.0118183	23.475		0.00898439	20.98		0.00852615	18.6933		0.00710665	12.529
	0.0107298	17.8946		0.0119299	23.0008		0.00908725	21.1954		0.00861687	18.6933		0.00716762	12.5628
	0.0108164	17.8354		0.0120438	23.475		0.00919101	21.3822		0.00870783	18.7441		0.00722858	12.5628
	0.0109032	17.8946		0.0121612	24.1863		0.00929575	21.5832		0.00880003	18.998		0.00729004	12.6644
	0.0109921	18.3093		0.0122809	24.6605		0.00940133	21.7556		0.00889272	19.0995		0.00735216	12.7998
	0.0110807	18.2501		0.0123971	23.9492		0.00950796	21.971		0.00898614	19.2519		0.00741345	12.6305
	0.0111707	18.5463		0.0125168	24.6605		0.00961562	22.1864		0.00907982	19.3027		0.00747508	12.6982
	0.0112598	18.3685		0.0126319	23.7121		0.00972441	22.4162		0.00917324	19.2519		0.0075367	12.6982
	0.0113498	18.5463		0.0127515	24.6605		0.00983417	22.6172		0.00926741	19.4042		0.00759832	12.6982
	0.0114404	18.6647		0.0128689	24.1863		0.00994476	22.7896		0.00936232	19.5566		0.00765995	12.6982
	0.0115315	18.7832		0.0129886	24.6605		0.0100564	23.005		0.00945747	19.6073		0.00772141	12.6644
	0.0116238	19.0202		0.0131083	24.6605		0.0101687	23.1342		0.00955361	19.8105		0.00778336	12.7659
	0.0117179	19.3756		0.0132222	23.475		0.0102816	23.2778		0.00965024	19.912		0.0078458	12.8675
	0.0118125	19.4941		0.0133407	24.4234		0.0103954	23.4357		0.00974687	19.912		0.00790825	12.8675
	0.0119065	19.3756		0.0134615	24.8976		0.01051	23.6224		0.00984473	20.1659		0.00797086	12.9013
	0.0120014	19.5533		0.0135812	24.6605		0.0106255	23.8091		0.00994186	20.0136		0.0080333	12.8675
	0.012096	19.4941		0.0137032	25.1347		0.0107418	23.9526		0.0100395	20.1151		0.0080964	13.0029
	0.0121909	19.5533		0.0138275	25.6089		0.0108591	24.168		0.0101381	20.3183		0.00815901	12.9013
	0.0122852	19.4348		0.0139517	25.6089		0.0109772	24.3403		0.0102364	20.2675		0.00822146	12.8675
	0.0123795	19.4348		0.0140772	25.846		0.0110957	24.4265		0.0103345	20.2167		0.00828341	12.7659
	0.012475	19.6718		0.0142049	26.3202		0.011215	24.57		0.0104331	20.3183		0.00834487	12.6644
	0.0125704	19.6718		0.0143292	25.6089		0.0113351	24.7567		0.010532	20.369		0.00840665	12.7321
	0.012667	19.9087		0.0144523	25.3718		0.0114552	24.7567		0.0106316	20.5214		0.00846729	12.4951
	0.0127648	20.1457		0.0145743	25.1347		0.0115759	24.8715		0.0107319	20.6737		0.00852842	12.5967
	0.0128634	20.3234		0.0146963	25.1347		0.0116972	24.9864		0.010831	20.4198		0.00858939	12.5628
	0.0129618	20.2641		0.0148159	24.6605		0.0118186	25.0151		0.0109318	20.7753		0.00865068	12.6305
	0.013061	20.4418		0.0149391	25.3718		0.0119405	25.1156		0.0110331	20.8768		0.00871198	12.6305
	0.0131605	20.5011		0.015061	25.1347		0.0120626	25.1587		0.011134	20.7753		0.00877261	12.4951
	0.01326	20.5011		0.0151807	24.6605		0.0121848	25.1874		0.0112348	20.7753		0.00883325	12.4951
	0.0133609	20.7972		0.0153119	27.0315		0.012307	25.173		0.0113356	20.7753		0.00889438	12.5967
	0.0134618	20.7972		0.0154385	26.0831		0.0124292	25.1874		0.0114367	20.826		0.00895551	12.5967
	0.0135636	20.9749		0.0155662	26.3202		0.012551	25.1012		0.0115367	20.6229		0.00901631	12.529
	0.0136651	20.9157		0.0156893	25.3718		0.0126724	25.0151		0.0116363	20.5214		0.00907712	12.529
	0.0137666	20.9157		0.0158113	25.1347		0.0127934	24.929		0.0117357	20.4706		0.00913775	12.4951
	0.0138681	20.9157		0.0159356	25.6089		0.0129138	24.8141		0.011835	20.4706		0.00919773	12.3597
	0.0139716	21.3304		0.0160599	25.6089		0.0130337	24.6992		0.0119348	20.5721		0.00925738	12.292
	0.0140757	21.4488		0.0161841	25.6089		0.013153	24.5987		0.0120347	20.5721		0.00931671	12.2243
	0.0141804	21.5673		0.0163038	24.6605		0.0132716	24.4265		0.012135	20.6737		0.0093757	12.1566
	0.0142856	21.6858		0.0164212	24.1863		0.0133895	24.2972		0.0122358	20.7753		0.00943503	12.2243
	0.0143929	22.1004		0.0165443	25.3718		0.0135067	24.1537		0.0123367	20.7753		0.00949402	12.1566
	0.0145004	22.1596		0.0166605	23.9492		0.0136232	23.9957		0.012438	20.8768		0.00955367	12.292
	0.0146082	22.2189		0.0167791	24.4234		0.0137386	23.7947		0.0125393	20.8768		0.00961267	12.1566
	0.0147172	22.4558		0.0168964	24.1863		0.0138531	23.5793		0.0126396	20.6737		0.0096715	12.1227
	0.014825	22.2189		0.0170161	24.6605		0.0139662	23.3065		0.0127394	20.5721		0.00972967	11.9873
	0.014934	22.4558		0.0171369	24.8976		0.0140785	23.1486		0.012839	20.5214		0.00978768	11.9535
	0.0150441	22.6927		0.0172543	24.1863		0.0141894	22.847		0.0129376	20.3183		0.0098452	11.8519
	0.015154	22.6335		0.0173763	25.1347		0.0142988	22.5454		0.0130362	20.3183		0.00990238	11.7842
	0.0152655	22.9889		0.0174983	25.1347		0.0144069	22.2726		0.0131346	20.2675		0.00995908	11.6826
	0.0153759	22.7519		0.0176202	25.1347		0.0145138	22.0284		0.0132317	20.0136		0.0100153	11.5811
	0.0154875	22.9889		0.0177434	25.3718		0.0146196	21.813		0.0133288	20.0136		0.0100713	11.5472
	0.0155994	23.0481		0.0178596	23.9492		0.0147241	21.5258		0.0134252	19.8612		0.0101272	11.5134
	0.0157109	22.9889		0.0179793	24.6605		0.0148272	21.2385		0.0135219	19.912		0.0101824	11.378
	0.0158233	23.1666		0.0180943	23.7121		0.0149294	21.0662		0.0136173	19.6581		0.0102373	11.3103
	0.0159352	23.0481		0.0182163	25.1347		0.0150306	20.8507		0.0137134	19.8105		0.0102923	11.3441
	0.0160479	23.2258		0.0183417	25.846		0.0151305	20.5922		0.0138085	19.6073		0.0103476	11.378
	0.0161621	23.5219		0.018466	25.6089		0.0152298	20.4486		0.0139037	19.6073		0.0104026	11.3441
	0.0162765	23.5812		0.0185949	26.5573		0.0153279	20.2331		0.0139991	19.6581		0.0104572	11.2425
	0.0163915	23.6996		0.0187226	26.3202		0.0154252	20.0464		0.0140938	19.5058		0.0105107	11.0394
	0.0165071	23.8181		0.018848	25.846		0.0155215	19.8309		0.0141889	19.6073		0.0105638	10.9379
	0.0166241	24.1142		0.0189735	25.846		0.0156169	19.6585		0.0142833	19.455		0.0106158	10.7009
	0.0167411	24.1142		0.0191	26.0831		0.0157118	19.558		0.014377	19.3027		0.0106677	10.7009
	0.0168596	24.4104		0.0192232	25.3718		0.0158061	19.4287		0.0144709	19.3534		0.0107188	10.5316
	0.0169786	24.5288		0.0193452	25.1347		0.0158999	19.3425		0.0145634	19.0487		0.0107696	10.4639
	0.017098	24.5881		0.0194683	25.3718		0.0159937	19.3281		0.0146541	18.6933		0.0108192	10.2269
	0.017217	24.5288		0.019588	24.6605		0.016087	19.2132		0.0147453	18.7948		0.0108682	10.0915
	0.0173363	24.5881		0.0197088	24.8976		0.0161801	19.1988		0.014835	18.4901		0.0109165	9.95605
	0.0174559	24.6473		0.0198262	24.1863		0.0162735	19.2419		0.0149247	18.4901		0.0109651	10.0238
	0.0175753	24.5881		0.0199412	23.7121		0.016367	19.2563		0.0150135	18.287		0.0110123	9.71906
	0.017696	24.8842		0.0200632	25.1347		0.0164604	19.2563		0.015101	18.0331		0.0110598	9.78677
	0.0178165	24.825		0.0201829	24.6605		0.0165541	19.2994		0.0151878	17.8808		0.0111068	9.6852
	0.0179381	25.0619		0.0203049	25.1347		0.0166481	19.3712		0.0152748	17.9315		0.011154	9.71906
	0.0180603	25.1804		0.0204268	25.1347		0.0167427	19.5005		0.0153616	17.8808		0.0112003	9.54977
	0.0181825	25.1804		0.0205523	25.846		0.0168381	19.6585		0.0154474	17.6776		0.0112471	9.65134
	0.0183064	25.5357		0.0206731	24.8976		0.0169335	19.6585		0.0155319	17.4237		0.0112928	9.41434
	0.0184309	25.6542		0.0207951	25.1347		0.0170297	19.8165		0.0156157	17.2713		0.0113382	9.34663
	0.0185548	25.5357		0.020917	25.1347		0.0171263	19.9027		0.0157003	17.4237		0.0113831	9.24506
	0.0186811	26.0095		0.0210344	24.1863		0.0172237	20.0751		0.0157843	17.3221		0.0114274	9.14349
	0.0188059	25.7134		0.0211506	23.9492		0.0173222	20.3049		0.0158672	17.0682		0.0114702	8.80491
	0.0189315	25.8911		0.0212657	23.7121		0.0174216	20.4773		0.01595	17.0682		0.0115122	8.66948
	0.0190574	25.9503		0.0213819	23.9492		0.0175217	20.6353		0.0160321	16.9159		0.0115545	8.70333
	0.0191831	25.8911		0.0214958	23.475		0.0176226	20.7789		0.0161122	16.5096		0.0115946	8.26318
	0.019309	25.9503		0.0216086	23.2379		0.0177244	20.98		0.0161916	16.3572		0.0116342	8.1616
	0.0194364	26.2464		0.0217202	23.0008		0.0178268	21.1093		0.0162702	16.2049		0.0116738	8.1616
	0.0195638	26.2464		0.0218284	22.2895		0.0179302	21.296		0.0163476	15.9509		0.0117134	8.1616
	0.01969	26.0095		0.0219331	21.5781		0.0180342	21.4252		0.0164253	16.0017		0.0117518	7.92458
	0.0198176	26.3057		0.0220424	22.5266		0.0181388	21.5545		0.0165012	15.6462		0.0117906	7.9923
	0.0199453	26.3057		0.0221495	22.0524		0.0182444	21.7699		0.0165776	15.7478		0.0118288	7.85686
	0.0200732	26.3649		0.0222576	22.2895		0.0183509	21.9423		0.0166536	15.6462		0.0118664	7.75529
	0.0202032	26.7795		0.0223658	22.2895		0.0184578	22.0284		0.016728	15.3415		0.0119039	7.72143
	0.020334	26.9571		0.0224728	22.0524		0.0185654	22.1721		0.0168025	15.3415		0.0119402	7.48441
	0.0204646	26.8979		0.0225798	22.0524		0.0186731	22.2008		0.0168754	15.0368		0.011977	7.58598
	0.0205951	26.8979		0.0226857	21.8153		0.0187813	22.2869		0.0169469	14.732		0.0120127	7.34896
	0.0207265	27.0756		0.0227927	22.0524		0.0188892	22.2295		0.0170175	14.5289		0.012048	7.28124
	0.0208582	27.1348		0.0228986	21.8153		0.0189966	22.1433		0.017087	14.3257		0.0120824	7.07808
	0.0209896	27.0756		0.0230102	23.0008		0.0191036	22.0428		0.0171565	14.3257		0.0121164	7.01036
	0.021121	27.0756		0.0231195	22.5266		0.0192102	21.971		0.0172248	14.0718		0.0121496	6.84106
	0.0212518	26.9571		0.02323	22.7637		0.0193162	21.8417		0.0172933	14.1226		0.0121819	6.67175
	0.0213843	27.3125		0.0233359	21.8153		0.0194214	21.6694		0.0173616	14.0718		0.0122147	6.73947
	0.0215177	27.4902		0.0234417	21.8153		0.0195253	21.4109		0.0174294	13.9702		0.0122462	6.50244
	0.0216508	27.4309		0.0235441	21.1039		0.0196281	21.1954		0.0174962	13.767		0.0122768	6.29927
	0.0217845	27.5494		0.0236431	20.3926		0.0197295	20.8795		0.0175623	13.6147		0.0123075	6.33313
	0.0219182	27.5494		0.0237421	20.3926		0.0198291	20.5347		0.0176281	13.5639		0.0123373	6.12996
	0.0220537	27.9047		0.0238399	20.1555		0.0199269	20.1469		0.017692	13.1576		0.0123675	6.23154
	0.0221882	27.7271		0.02394	20.6297		0.0200226	19.716		0.0177543	12.8528		0.0123976	6.19768
	0.0223236	27.9047		0.0240344	19.4442		0.0201162	19.2994		0.0178167	12.8528		0.0124267	5.99451
	0.022459	27.9047		0.0241322	20.1555		0.0202077	18.854		0.0178778	12.5988		0.0124553	5.89292
	0.0225959	28.2009		0.02423	20.1555		0.0202968	18.3512		0.0179378	12.3449		0.0124832	5.75747
	0.0227342	28.497		0.0243278	20.1555		0.0203835	17.8627		0.0179964	12.0909		0.0125108	5.68974
	0.0228708	28.1416		0.0244268	20.3926		0.0204676	17.3311		0.0180546	11.9893		0.0125378	5.55429
	0.0230068	28.0232		0.0245269	20.6297		0.020549	16.7851		0.0181123	11.8878		0.0125646	5.52043
	0.0231436	28.2009		0.0246258	20.3926		0.0206281	16.2965		0.0181685	11.583		0.0125907	5.38497
	0.0232808	28.2601		0.0247259	20.6297		0.0207043	15.7073		0.0182247	11.583		0.0126167	5.35111
	0.0234182	28.3193		0.0248203	19.4442		0.020778	15.1899		0.0182802	11.4306		0.0126425	5.31725
	0.0235545	28.0824		0.0249124	18.97		0.0208496	14.7443		0.0183352	11.329		0.0126684	5.35111
	0.0236919	28.3193		0.0250056	19.2071		0.0209185	14.1981		0.0183902	11.329		0.0126939	5.24952
	0.0238293	28.3193		0.0251011	19.6813		0.020985	13.695		0.0184444	11.1767		0.0127184	5.04634
	0.0239665	28.2601		0.0251954	19.4442		0.0210494	13.2782		0.0184972	10.8719		0.0127435	5.18179
	0.0241045	28.4377		0.0252898	19.4442		0.0211113	12.7463		0.0185499	10.8719		0.0127682	5.0802
	0.0242416	28.2601		0.0253761	17.7844		0.0211708	12.2718		0.0186007	10.4655		0.0127927	5.04634
	0.0243782	28.1416		0.0254647	18.2586		0.0212284	11.8693		0.0186515	10.4655		0.0128164	4.87702
	0.0245159	28.3785		0.025551	17.7844		0.0212838	11.4092		0.018701	10.2115		0.0128394	4.74156
	0.0246548	28.6154		0.0256408	18.4957		0.0213375	11.0641		0.0187481	9.70359		0.0128616	4.57224
	0.0247939	28.6746		0.0257305	18.4957		0.0213891	10.6471		0.0187942	9.5004		0.0128826	4.33518
	0.0249328	28.6154		0.0258145	17.3102		0.0214391	10.302		0.0188396	9.34802		0.0129035	4.30132
	0.0250708	28.4377		0.0258986	17.3102		0.0214875	9.97125		0.018885	9.34802		0.0129234	4.09813
	0.0252085	28.3785		0.0259849	17.7844		0.0215342	9.62611		0.0189291	9.09403		0.0129434	4.13199
	0.0253474	28.6154		0.0260735	18.2586		0.0215796	9.35287		0.0189725	8.94164		0.012962	3.8272
	0.0254863	28.6154		0.0261575	17.3102		0.0216236	9.06523		0.0190149	8.73845		0.0129809	3.89493
	0.0256246	28.497		0.0262484	18.7328		0.0216661	8.74882		0.0190571	8.68764		0.0129996	3.86106
	0.0257628	28.497		0.0263404	18.97		0.0217071	8.46117		0.019098	8.43365		0.0130179	3.75947
	0.0259003	28.3193		0.0264313	18.7328		0.0217464	8.0872		0.0191382	8.28126		0.0130358	3.69173
	0.0260386	28.497		0.0265188	18.0215		0.021784	7.75637		0.0191776	8.12886		0.0130537	3.69173
	0.0261757	28.2601		0.0266063	18.0215		0.02182	7.41115		0.0192173	8.17966		0.0130711	3.59014
	0.0263117	28.0232		0.0266926	17.7844		0.0218541	7.02276		0.0192568	8.12886		0.0130882	3.5224
	0.0264477	28.0232		0.0267766	17.3102		0.0218861	6.59119		0.0192945	7.77327		0.0131048	3.4208
	0.0265843	28.1416		0.0268606	17.3102		0.0219158	6.13083		0.0193312	7.57007		0.0131209	3.31921
	0.0267211	28.2009		0.0269457	17.5473		0.0219435	5.7136		0.0193672	7.41767		0.0131369	3.28534
	0.0268586	28.3193		0.0270309	17.5473		0.0219693	5.31075		0.0194025	7.26527		0.0131525	3.2176
	0.0269951	28.1416		0.0271114	16.5988		0.0219922	4.72082		0.0194365	7.01127		0.0131678	3.14987
	0.0271317	28.1416		0.0271908	16.3617		0.0220128	4.23158		0.01947	6.90967		0.0131831	3.14987
	0.0272685	28.2009		0.0272668	15.6504		0.0220308	3.72793		0.0195036	6.90967		0.0131972	2.9128
	0.0274063	28.3785		0.0273416	15.4133		0.0220462	3.16668		0.0195359	6.65566		0.013211	2.84506
	0.027544	28.3785		0.0274141	14.939		0.0220591	2.66296		0.0195674	6.50326		0.0132241	2.70959
	0.0276803	28.0824		0.0274912	15.8875		0.0220693	2.08725		0.019599	6.50326		0.0132376	2.77733
	0.0278177	28.3193		0.0275694	16.1246		0.0220769	1.56908		0.0196296	6.30005		0.0132504	2.64186
	0.0279531	27.9047		0.0276477	16.1246		0.0220822	1.09407		0.0196592	6.09684		0.0132629	2.57412
	0.0280877	27.7271		0.0277259	16.1246		0.0220856	0.705403		0.019689	6.14765		0.0132754	2.57412
	0.0282234	27.964		0.0278076	16.836		0.0220876	0.41749		0.0197191	6.19845		0.0132881	2.60799
	0.0283585	27.8455		0.0278859	16.1246		0.0220884	0.158361		0.0197482	5.99524		0.0132999	2.43865
	0.0284925	27.6086		0.0279595	15.1762					0.0197763	5.79203		0.0133113	2.33705
	0.028627	27.7271		0.0280378	16.1246					0.0198044	5.79203		0.0133224	2.30318
	0.0287613	27.6678		0.0281126	15.4133					0.0198325	5.79203		0.0133336	2.30318
	0.028895	27.5494		0.0281874	15.4133					0.0198589	5.43641		0.0133445	2.23544
	0.0290278	27.3717		0.0282587	14.7019					0.0198848	5.3348		0.0133542	1.99836
	0.0291601	27.2533		0.0283289	14.4648					0.0199089	4.97917		0.013364	2.03223
	0.0292938	27.5494		0.028398	14.2277					0.0199338	5.13159		0.0133737	1.99836
	0.029426	27.2533		0.0284728	15.4133					0.0199587	5.13159		0.0133828	1.86288
	0.0295563	26.8387		0.0285476	15.4133					0.0199822	4.82676		0.0133915	1.79514
	0.0296886	27.2533		0.0286212	15.1762					0.0200046	4.62355		0.0134	1.76127
	0.0298194	26.9571		0.0286914	14.4648					0.0200273	4.67435		0.0134081	1.65966
	0.0299502	26.9571		0.0287593	13.9906					0.0200492	4.52194		0.0134163	1.69354
	0.0300802	26.7795		0.0288284	14.2277					0.0200704	4.36952		0.0134242	1.6258
	0.030209	26.5426		0.0288951	13.7535					0.0200914	4.31872		0.0134326	1.72741
	0.0303375	26.4833		0.0289596	13.2792					0.0201109	4.01389		0.0134395	1.42258
	0.0304651	26.3057		0.029024	13.2792					0.0201311	4.1663		0.0134464	1.42258
	0.0305928	26.3057		0.0290919	13.9906					0.0201503	3.96308		0.0134531	1.38871
	0.0307199	26.1872		0.0291586	13.7535					0.020169	3.86147		0.0134595	1.32097
	0.0308464	26.0688		0.0292242	13.5164					0.0201875	3.81066		0.0134658	1.2871
	0.0309726	26.0095		0.0292898	13.5164					0.020206	3.81066		0.0134717	1.21936
	0.0310988	26.0095		0.0293531	13.0421					0.0202243	3.75986		0.0134778	1.25323
	0.0312248	25.9503		0.0294141	12.5679					0.0202415	3.55663		0.0134829	1.05001
	0.0313504	25.8911		0.0294774	13.0421					0.0202578	3.35341		0.0134878	1.01614
	0.0314763	25.9503		0.0295395	12.805					0.0202743	3.40422		0.0134926	0.982267
	0.031602	25.8911		0.0295994	12.3308					0.0202913	3.50583		0.0134972	0.948394
	0.0317271	25.7726		0.0296627	13.0421					0.0203074	3.3026
	0.0318521	25.7726		0.0297271	13.2792					0.0203227	3.15018
	0.0319763	25.5949		0.0297927	13.5164					0.0203372	2.99776
	0.0321008	25.6542		0.029856	13.0421					0.0203508	2.79453
	0.0322242	25.4173		0.029917	12.5679					0.0203636	2.64211
	0.0323475	25.4173		0.0299734	11.6194					0.0203764	2.64211
	0.0324706	25.358		0.0300332	12.3308					0.020389	2.5913
	0.0325925	25.1211		0.0300908	11.8565					0.0204011	2.48968
	0.0327147	25.1804		0.030146	11.3823					0.0204129	2.43888
	0.0328352	24.825		0.0302035	11.8565					0.0204245	2.38807
	0.0329559	24.8842		0.0302565	10.908					0.0204366	2.48968
	0.0330747	24.4696		0.0303117	11.3823					0.0204469	2.13403
	0.0331926	24.2919		0.0303669	11.3823					0.020458	2.28645
	0.0333093	24.055		0.0304199	10.908					0.0204679	2.03241
	0.0334258	23.9958		0.0304751	11.3823					0.020478	2.08322
	0.0335411	23.7589		0.0305246	10.1966					0.0204881	2.08322
	0.0336549	23.4627		0.0305729	9.95954					0.0204972	1.87998
	0.0337694	23.5812		0.0306224	10.1966					0.0205071	2.03241
	0.0338829	23.4035		0.0306696	9.7224					0.0205157	1.77836
	0.0339968	23.4627		0.0307202	10.4338					0.0205246	1.82917
	0.0341098	23.285		0.0307697	10.1966					0.0205325	1.62594
	0.0342216	23.0481		0.0308238	11.1451					0.0205397	1.47351
	0.0343332	22.9889		0.0308733	10.1966					0.0205475	1.62594
	0.0344439	22.8112		0.0309262	10.908					0.0205542	1.37189
	0.0345537	22.6335		0.0309815	11.3823					0.0205613	1.47351
	0.0346636	22.6335		0.0310367	11.3823					0.0205675	1.27027
	0.0347734	22.6335		0.0310885	10.6709					0.0205744	1.4227
	0.0348833	22.6335		0.0311391	10.4338					0.0205803	1.21946
	0.0349931	22.6335		0.0311932	11.1451					0.0205867	1.32108
	0.0351024	22.515		0.0312427	10.1966					0.0205932	1.32108
	0.0352113	22.4558		0.0312922	10.1966					0.0205986	1.11784
	0.0353197	22.3373		0.0313382	9.4853					0.0206033	0.965411
	0.035427	22.1004		0.0313842	9.4853					0.0206084	1.06703
	0.0355331	21.8635		0.0314337	10.1966					0.0206129	0.914602
	0.0356375	21.5081		0.0314809	9.7224					0.0206173	0.914602
	0.035741	21.3304		0.0315246	9.01102					0.0206215	0.863787
	0.0358445	21.3304		0.0315706	9.4853					0.0206247	0.660546
	0.0359466	21.0342		0.0316201	10.1966					0.0206282	0.711361
	0.0360475	20.7972		0.0316662	9.4853					0.0206311	0.609737
	0.036149	20.9157		0.0317064	8.29967					0.0206334	0.457304
	0.0362494	20.6788		0.0317536	9.7224					0.0206356	0.457304
	0.03635	20.738		0.0317962	8.77391					0.0206383	0.558928
	0.0364498	20.5603		0.0318365	8.29967					0.0206403	0.406495
	0.0365501	20.6788		0.0318768	8.29967					0.0206432	0.609737
	0.0366499	20.5603		0.0319205	9.01102
	0.0367482	20.2641		0.0319585	7.8254
	0.0368449	19.9087		0.0319941	7.35115
	0.0369415	19.9087		0.0320298	7.35115
	0.0370369	19.6718		0.0320655	7.35115
	0.0371327	19.731		0.0321046	8.06253
	0.0372282	19.6718		0.0321449	8.29967
	0.037323	19.5533		0.0321852	8.29967
	0.0374185	19.6718		0.0322277	8.77391
	0.0375125	19.3756		0.0322703	8.77391
	0.0376054	19.1386		0.0323141	9.01102
	0.0376986	19.1979		0.0323566	8.77391
	0.0377903	18.9017		0.0323969	8.29967
	0.0378826	19.0202		0.0324314	7.11402
	0.0379735	18.724		0.0324717	8.29967
	0.0380641	18.6647		0.0325085	7.58829
	0.0381538	18.487		0.0325419	6.87688
	0.0382423	18.2501		0.0325718	6.1655
	0.0383303	18.1316		0.0326052	6.87688
	0.0384189	18.2501		0.0326305	5.21698
	0.038506	17.9539		0.0326593	5.92836
	0.0385926	17.8354		0.0326892	6.1655
	0.0386785	17.7169		0.0327157	5.45412
	0.0387637	17.5392		0.0327456	6.1655
	0.0388473	17.243		0.0327755	6.1655
	0.0389307	17.1837		0.0328008	5.21698
	0.0390135	17.0653		0.0328354	7.11402
	0.0390964	17.0653		0.0328653	6.1655
	0.0391783	16.8875		0.0328998	7.11402
	0.0392597	16.7691		0.0329309	6.40263
	0.0393399	16.5321		0.0329585	5.69125
	0.0394196	16.4136		0.0329896	6.40263
	0.0394987	16.2951		0.0330195	6.1655
	0.0395777	16.2951		0.033046	5.45412
	0.0396562	16.1766		0.033069	4.74271
	0.0397324	15.7027		0.0330954	5.45412
	0.0398089	15.7619		0.0331242	5.92836
	0.0398851	15.7027		0.033153	5.92836
	0.0399608	15.5842		0.0331817	5.92836
	0.0400361	15.525		0.0332082	5.45412
	0.0401112	15.4657		0.033237	5.92836
	0.0401851	15.2288		0.0332669	6.1655
	0.0402578	14.9918		0.0332991	6.63977
	0.04033	14.8733		0.0333267	5.69125
	0.040401	14.6363		0.0333567	6.1655
	0.0404729	14.814		0.0333843	5.69125
	0.0405445	14.7548		0.0334119	5.69125
	0.040615	14.5178		0.0334395	5.69125
	0.040686	14.6363		0.033466	5.45412
	0.0407559	14.3993		0.033489	4.74271
	0.0408258	14.3993		0.0335132	4.97984
	0.0408951	14.2808		0.033535	4.50557
	0.0409638	14.1624		0.0335558	4.26846
	0.0410317	13.9846		0.0335776	4.50557
	0.0411001	14.1031		0.0336029	5.21698
	0.041168	13.9846		0.0336283	5.21698
	0.0412341	13.6291		0.0336547	5.45412
	0.0413011	13.8069		0.0336777	4.74271
	0.041367	13.5699		0.0336985	4.26846
	0.0414311	13.2144		0.0337192	4.26846
	0.0414955	13.2737		0.0337399	4.26846
	0.0415591	13.0959		0.0337629	4.74271
	0.0416209	12.7404		0.0337836	4.26846
	0.0416821	12.6219		0.0338032	4.03132
	0.0417422	12.3849		0.033825	4.50557
	0.0418015	12.2072		0.0338469	4.50557
	0.0418593	11.911		0.0338653	3.79419
	0.0419168	11.8517		0.0338883	4.74271
	0.0419752	12.0295		0.033909	4.26846
	0.042033	11.911		0.0339298	4.26846
	0.0420908	11.911		0.0339516	4.50557
	0.0421483	11.8517		0.0339758	4.97984
	0.0422044	11.5555		0.0339954	4.03132
	0.0422599	11.437		0.0340161	4.26846
	0.0423145	11.2592		0.0340345	3.79419
	0.0423692	11.2592		0.0340564	4.50557
	0.0424221	10.9037		0.0340771	4.26846
	0.0424744	10.7852		0.0341001	4.74271
	0.0425247	10.3705		0.0341231	4.74271
	0.0425756	10.489		0.0341461	4.74271
	0.0426263	10.4297		0.0341691	4.74271
	0.0426751	10.0742		0.034191	4.50557
	0.0427243	10.1334		0.0342106	4.03132
	0.0427721	9.83719		0.0342278	3.55705
	0.0428195	9.77794		0.0342474	4.03132
	0.042865	9.36316		0.0342612	2.84564
	0.0429101	9.30392		0.0342796	3.79419
	0.0429532	8.88914		0.0342946	3.08278
	0.0429955	8.71138		0.0343084	2.84564
	0.0430372	8.59287		0.0343233	3.08278
	0.0430795	8.71138		0.0343417	3.79419
	0.0431212	8.59287		0.0343602	3.79419
	0.0431612	8.23734		0.0343786	3.79419
	0.0432009	8.17809		0.0344027	4.97984
	0.0432391	7.88181		0.0344281	5.21698
	0.0432776	7.94107		0.0344511	4.74271
	0.0433142	7.52628		0.0344718	4.26846
	0.0433516	7.70404		0.0344948	4.74271
	0.0433881	7.52628		0.0345109	3.31991
	0.0434229	7.17074		0.0345305	4.03132
	0.0434571	7.05223		0.0345466	3.31991
	0.0434902	6.8152		0.0345639	3.55705
	0.0435215	6.45965		0.0345788	3.08278
	0.0435523	6.34114		0.0345949	3.31991
	0.0435828	6.28188		0.0346064	2.37137
	0.0436118	5.98559		0.0346225	3.31991
	0.0436412	6.04484		0.0346433	4.26846
	0.0436711	6.16336		0.0346628	4.03132
	0.0436993	5.80781		0.0346801	3.55705
				0.0346973	3.55705
				0.0347204	4.74271
				0.0347411	4.26846
				0.0347583	3.55705
				0.0347756	3.55705
				0.034794	3.79419
