# Supplementary material for: Study on the dynamic characteristics of rock surrounding a wellbore in energy storage areas during deep geothermal energy mining
Source: PLoS One. 2020 Aug 21;15(8):e0237823. doi: 10.1371/journal.pone.0237823 (PMC7442234; doi:10.1371/journal.pone.0237823)
Supplement: S1 Data — (ZIP) [file pone.0237823.s001.zip › DATA/6+Figure 5.xlsx]

## Sheet: FIG.5
					Numbers	Ring inner diameter/mm	Brazil strength/MPa	Hobbs strength/MPa	Peak impact load/KN
					GD1-1	0	27.1666	163	64.8451
					GD1-2	6.25	23.4306	154.613	56.6508
					GD1-3	11.71	17.5318	142.61	41.2897
					GD1-4	17.53	12.3487	133.736	28.6746
					GD1-5	22.39	8.94515	124.21	20.9286
						Heating temperatures/℃	Heating temperatures/℃
					GD2-1	100	17.0801	185.586	40.2096
					GD2-2	250	14.6797	160.157	34.3267
					GD1-4	400	12.3487	133.736	28.6746
					GD2-4	550	11.2954	123.55	26.7239
					GD2-5	700	8.93965	97.2954	21.0373
						Curing temperatures/℃
					GD3-1	10	17.2637	188.796	40.3014
					GD3-2	25	13.8046	148.855	32.2939
					GD1-4	40	12.3487	133.736	28.6746
					GD3-4	55	11.9331	134.067	27.636
					GD3-5	70	7.63013	86.0196	17.74
						Cycle heat recovery times/time
					GD1-4	1	12.3487	133.736	28.6746
					GD4-2	3	11.6252	129.675	27.0315
					GD4-3	5	11.2356	122.99	25.9773
					GD4-4	7	9.07568	102.735	20.8768
					GD4-5	9	5.57645	62.0858	13.0029
