# Supplementary material for: Study on the dynamic characteristics of rock surrounding a wellbore in energy storage areas during deep geothermal energy mining
Source: PLoS One. 2020 Aug 21;15(8):e0237823. doi: 10.1371/journal.pone.0237823 (PMC7442234; doi:10.1371/journal.pone.0237823)
Supplement: S1 Data — (ZIP) [file pone.0237823.s001.zip › DATA/7+Figure 6.xlsx]

## Sheet: Fig.6
GD1-3	time[s]	AI1-05 [με]	AI1-06 [με]	AI1-07 [με]	GD2-2	time[s]	AI1-05 [με]	AI1-06 [με]	AI1-07 [με]	GD3-2	time[s]	AI1-05 [με]	AI1-06 [με]	AI1-07 [με]	GD4-5	time[s]	AI1-05 [με]	AI1-06 [με]	AI1-07 [με]
	1	-0.0017153	0.0080486	-0.0124173		1	0.0008077	0.0032128	0.0040221		1	0	0	0		1	-0.0016095	0.0032182	-0.0096444		Fig 6(a)
	2	-0.0017153	0.0088534	-0.0115895		2	-0.0016154	0.0024096	0.0016088		2	-0.0036233	0.004816	-0.0048313		2	-0.0012071	0.0024137	-0.0096444
	3	-0.0060036	0.0048292	-0.0132451		3	0	0.0032128	0.0016088		3	-0.00684405	0.004816	-0.0104678		3	-0.0012071	0.0048273	-0.008037
	4	-0.0017153	0.0072437	-0.0124173		4	0.0008077	0.0032128	0		4	-0.0124805	0.009632	-0.0193252		4	-0.0012071	0.0072409	-0.0064296
	5	-0.0051459	0.0064389	-0.0132451		5	0.0016154	0.0040159	-0.0024133		5	-0.0148961	0.0144479	-0.0201305		5	-0.0004024	0.0056318	-0.0056259
	6	-0.0068612	0.005634	-0.0082781		6	0.0016154	0.0040159	-0.0032177		6	-0.0209353	0.0216717	-0.0257671		6	-0.0012071	0.00885	-0.0096444
	7	-0.0060036	0.0088534	-0.0107616		7	0.0008077	0.0040159	-0.0016089		7	-0.0257668	0.023277	-0.0289881		7	-0.0004024	0.0064364	-0.0088407
	8	-0.0068612	0.0104631	-0.0082781		8	0.0008077	0.0032128	-0.0016089		8	-0.0305983	0.0321059	-0.0370407		8	-0.0012071	0.0080455	-0.0112518
	9	-0.0042882	0.0096583	-0.0115895		9	0.0008077	0.0016064	0		9	-0.03543	0.0369216	-0.0394565		9	-0.00201185	0.0064364	-0.0096444
	10	-0.0025729	0.0088534	-0.0107616		10	-0.002423	0.0032128	0.0008044		10	-0.0402618	0.0401321	-0.0450933		10	-0.00080475	0.0064364	-0.0096444
	11	-0.0025729	0.0088534	-0.0107616		11	-0.002423	0.0024096	-0.0024133		11	-0.0442883	0.0449477	-0.0483144		11	-0.0024142	0.00885	-0.0096444
	12	-0.0025729	0.0096583	-0.0099338		12	0	0.0016064	0.0016088		12	-0.0495229	0.0497633	-0.055562		12	-0.00201185	0.0104591	-0.0088407
	13	-0.0042882	0.011268	-0.0115895		13	-0.0032307	0.0032128	0.0024132		13	-0.0551602	0.056184	-0.0668362		13	-0.0012071	0.0056318	-0.0088407
	14	-0.0025729	0.011268	-0.0107616		14	-0.0016154	0.0024096	0.0008044		14	-0.059187	0.0618021	-0.0708628		14	0	0.0056318	-0.0096444		Fig 6(b)
	15	-0.0034306	0.011268	-0.0157286		15	-0.002423	0.0056223	-0.0016089		15	-0.066838	0.0650124	-0.0765		15	-0.0028166	0.0056318	-0.0096444
	16	-0.0068612	0.0128777	-0.014073		16	-0.0016154	0.0032128	0.0032177		16	-0.0724758	0.0682226	-0.0845533		16	-0.00080475	0.0080455	-0.0096444
	17	-0.0077189	0.0088534	-0.0149008		17	-0.0032307	0.0048192	0.0008044		17	-0.0769055	0.0754457	-0.0934121		17	-0.0004024	0.0064364	-0.0128592
	18	-0.0120072	0.011268	-0.0149008		18	-0.0072692	0.0032128	-0.0008045		18	-0.0813353	0.0778533	-0.0958281		18	0	0.0080455	-0.0120555
	19	-0.0102918	0.0144873	-0.0165565		19	-0.0032307	0.0048192	-0.0016089		19	-0.086168	0.0842737	-0.102271		19	0.00040235	0.0104591	-0.0120555
	20	-0.0120072	0.011268	-0.01904		20	-0.0016154	0.0072287	0.0016088		20	-0.0918062	0.0890889	-0.111935		20	0.00040235	0.0104591	-0.0120555
	21	-0.0128648	0.011268	-0.0182121		21	-0.0040385	0.0056223	0.0016088		21	-0.096639	0.0939041	-0.117573		21	-0.00201185	0.0120681	-0.0112518
	22	-0.0102918	0.0144873	-0.0173843		22	0.0016154	0.0120478	0.0032177		22	-0.102277	0.0995217	-0.122406		22	-0.0024142	0.0144817	-0.0072333
	23	-0.0120072	0.0193164	-0.0157286		23	-0.0032307	0.0120478	0.0040221		23	-0.10993	0.103534	-0.131265		23	-0.00362135	0.0152862	-0.0168777
	24	-0.0137225	0.0201212	-0.0182121		24	-0.0032307	0.0096383	0		24	-0.116374	0.112362	-0.14093		24	-0.00442605	0.0120681	-0.0176815
	25	-0.0111495	0.0217308	-0.0206957		25	-0.0072692	0.0104415	0		25	-0.12161	0.117177	-0.14979		25	-0.0056332	0.0144817	-0.0136629
	26	-0.0120072	0.0225357	-0.0165565		26	-0.0048461	0.0104415	-0.0008045		26	-0.130471	0.124399	-0.157844		26	-0.00603555	0.0128727	-0.016074
	27	-0.0111495	0.0233405	-0.0173843		27	-0.0040385	0.0096383	-0.0016089		27	-0.137722	0.131621	-0.169121		27	-0.00321895	0.0128727	-0.016074		Fig 6(c)
	28	-0.0120072	0.0249502	-0.0198678		28	-0.0040385	0.0096383	0.0008044		28	-0.144972	0.138843	-0.178786		28	-0.00442605	0.0120681	-0.016074
	29	-0.0120072	0.0241453	-0.0173843		29	-0.0032307	0.0088351	0.0024132		29	-0.150612	0.142856	-0.186036		29	-0.00362135	0.0096545	-0.0184852
	30	-0.0102918	0.0201212	-0.0198678		30	-0.0056538	0.0096383	0.0016088		30	-0.157057	0.148473	-0.194091		30	-0.00321895	0.0096545	-0.0192889
	31	-0.0128648	0.0217308	-0.0198678		31	-0.0016154	0.012851	0.0024132		31	-0.164711	0.156497	-0.205368		31	-0.0040237	0.0120681	-0.016074
	32	-0.0120072	0.0193164	-0.0206957		32	-0.0064614	0.0136542	0.0016088		32	-0.171963	0.161312	-0.212618		32	-0.00362135	0.0112636	-0.016074
	33	-0.0137225	0.0233405	-0.0240071		33	-0.0048461	0.0136542	0		33	-0.180826	0.167731	-0.219062		33	-0.00321895	0.0112636	-0.0144666
	34	-0.0180109	0.020926	-0.0231792		34	-0.0064614	0.0136542	0.0016088		34	-0.190092	0.174952	-0.234368		34	-0.0052308	0.0128727	-0.0136629
	35	-0.0128648	0.0233405	-0.0231792		35	-0.0072692	0.0152605	0.0040221		35	-0.200164	0.182976	-0.239202		35	-0.00201185	0.0152862	-0.0128592
	36	-0.0162955	0.0265598	-0.0240071		36	-0.0096923	0.0160637	0.0008044		36	-0.208223	0.191	-0.25048		36	-0.0052308	0.0128727	-0.0112518
	37	-0.0154378	0.0273646	-0.0223514		37	-0.0088845	0.0168669	-0.0024133		37	-0.218296	0.198221	-0.262564		37	-0.00442605	0.0136772	-0.0104481
	38	-0.0171532	0.0281694	-0.01904		38	-0.0088845	0.0176701	-0.0016089		38	-0.228369	0.20464	-0.271426		38	-0.0056332	0.0152862	-0.0120555
	39	-0.0171532	0.0338031	-0.0248349		39	-0.0064614	0.0168669	-0.0008045		39	-0.237234	0.211059	-0.286733		39	-0.0052308	0.0168953	-0.0128592		Fig 6(d)
	40	-0.0171532	0.0321935	-0.0215235		40	-0.0072692	0.0168669	-0.0024133		40	-0.247309	0.217478	-0.296401		40	-0.0056332	0.0160908	-0.0144666
	41	-0.0188685	0.0329983	-0.0256628		41	-0.0080769	0.0192764	-0.0024133		41	-0.254966	0.224698	-0.31171		41	-0.00482845	0.0136772	-0.0128592
	42	-0.0180109	0.0329983	-0.0248349		42	-0.0096923	0.0160637	-0.0008045		42	-0.26625	0.231919	-0.325407		42	-0.00442605	0.0104591	-0.0176815
	43	-0.0171532	0.0354128	-0.0289742		43	-0.0080769	0.0176701	-0.0040222		43	-0.275116	0.23914	-0.340716		43	-0.0040237	0.0144817	-0.0176815
	44	-0.0180109	0.034608	-0.0273185		44	-0.0113076	0.0208828	-0.0088488		44	-0.283983	0.244756	-0.353608		44	-0.00362135	0.0144817	-0.0152703
	45	-0.0180109	0.0321935	-0.0264906		45	-0.0129231	0.0176701	-0.0072399		45	-0.294865	0.253581	-0.367306		45	-0.00321895	0.0152862	-0.0152703
	46	-0.0188685	0.0362176	-0.0289742		46	-0.0137308	0.0216859	-0.0072399		46	-0.306957	0.257592	-0.381005		46	-0.00321895	0.0176998	-0.0128592
	47	-0.0197262	0.0362176	-0.0281463		47	-0.0153462	0.0224891	-0.0072399		47	-0.317437	0.268022	-0.396315		47	-0.0052308	0.0168953	-0.0192889
	48	-0.0214416	0.0370224	-0.0306299		48	-0.018577	0.0208828	-0.0048266		48	-0.327918	0.272033	-0.41082		48	-0.0028166	0.0201134	-0.0168777
	49	-0.0205839	0.0378272	-0.0281463		49	-0.0193848	0.0248986	-0.0080443		49	-0.338399	0.283264	-0.42855		49	-0.00482845	0.0185043	-0.0200926
	50	-0.0222993	0.0402416	-0.0289742		50	-0.0210003	0.0257017	-0.0072399		50	-0.350896	0.298506	-0.440638		50	-0.00442605	0.0185043	-0.0184852
	51	-0.0222993	0.0394368	-0.0306299		51	-0.0210003	0.0265049	-0.0088488		51	-0.360572	0.304121	-0.458368		51	-0.00442605	0.0193088	-0.0200926
	52	-0.0291607	0.0434608	-0.0339413		52	-0.0193848	0.0313238	-0.0104576		52	-0.371861	0.313747	-0.472069		52	-0.0040237	0.0185043	-0.0200926
	53	-0.02573	0.0434608	-0.0372528		53	-0.0193848	0.0297175	-0.0088488		53	-0.383956	0.320165	-0.488189		53	-0.00643795	0.0201134	-0.0233075
	54	-0.0274454	0.0434608	-0.0405643		54	-0.0193848	0.0353396	-0.0120665		54	-0.394037	0.328186	-0.505921		54	-0.0052308	0.0209179	-0.0192889
	55	-0.0274454	0.0466799	-0.0397364		55	-0.0210003	0.0345364	-0.0088488		55	-0.40694	0.336208	-0.522041		55	-0.0056332	0.0193088	-0.0208963
	56	-0.0317338	0.0466799	-0.0380807		56	-0.0201925	0.037749	-0.0120665		56	-0.419844	0.338614	-0.538968		56	-0.0068403	0.0185043	-0.0225038
	57	-0.0291607	0.0458751	-0.0413922		57	-0.0226156	0.0409615	-0.0120665		57	-0.431942	0.351448	-0.55912		57	-0.00643795	0.0233314	-0.0217
	58	-0.0283031	0.0507039	-0.0413922		58	-0.0266543	0.037749	-0.012871		58	-0.444444	0.357865	-0.576049		58	-0.00764505	0.0193088	-0.0249149
	59	-0.0308761	0.0507039	-0.0422201		59	-0.0250388	0.0417647	-0.012871		59	-0.456543	0.365084	-0.592978		59	-0.00764505	0.0193088	-0.0257187
	60	-0.0291607	0.0515086	-0.0413922		60	-0.0290774	0.0409615	-0.0104576		60	-0.470659	0.375511	-0.607489		60	-0.00844985	0.0193088	-0.0233075
	61	-0.0351646	0.0523134	-0.0480152		61	-0.0290774	0.0433709	-0.0144798		61	-0.484373	0.385938	-0.625225		61	-0.0068403	0.0217224	-0.0233075
	62	-0.0385954	0.0531182	-0.0480152		62	-0.0290774	0.0425678	-0.0144798		62	-0.497685	0.397166	-0.643768		62	-0.00804745	0.0217224	-0.0233075
	63	-0.0377377	0.0579469	-0.0504989		63	-0.0323084	0.0433709	-0.0160888		63	-0.514224	0.403583	-0.661505		63	-0.0088522	0.0265495	-0.0257187
	64	-0.0377377	0.0579469	-0.0463595		64	-0.0331161	0.0473865	-0.0168932		64	-0.528343	0.414009	-0.683275		64	-0.00844985	0.0209179	-0.0249149
	65	-0.0360223	0.0579469	-0.0504989		65	-0.0323084	0.0489927	-0.0160888		65	-0.541657	0.426039	-0.705851		65	-0.00804745	0.0241359	-0.0265224
	66	-0.0385954	0.0603612	-0.0538105		66	-0.0347316	0.0538115	-0.0176977		66	-0.556989	0.437267	-0.730042		66	-0.0092546	0.0217224	-0.0265224
	67	-0.0360223	0.0619707	-0.0554663		67	-0.0331161	0.0546146	-0.0185021		67	-0.571111	0.444484	-0.75504		67	-0.0088522	0.0233314	-0.0257187
	68	-0.03688	0.0603612	-0.0546384		68	-0.0339238	0.0562208	-0.0160888		68	-0.585637	0.456514	-0.77762		68	-0.0100593	0.0201134	-0.0249149
	69	-0.0385954	0.0603612	-0.0587779		69	-0.0355393	0.0522053	-0.0176977		69	-0.601375	0.463731	-0.797782		69	-0.00844985	0.0209179	-0.0249149
	70	-0.0377377	0.0619707	-0.05795		70	-0.0339238	0.0554177	-0.0144798		70	-0.6155	0.47175	-0.820363		70	-0.0088522	0.0233314	-0.0265224
	71	-0.0385954	0.0651897	-0.0620895		71	-0.0347316	0.0570239	-0.0160888		71	-0.629625	0.482977	-0.841333		71	-0.00965695	0.0225269	-0.0257187
	72	-0.0377377	0.0684088	-0.0604337		72	-0.0379625	0.0594332	-0.0209155		72	-0.643751	0.491798	-0.858271		72	-0.0088522	0.0249404	-0.0257187
	73	-0.042884	0.0684088	-0.0596058		73	-0.0403859	0.0562208	-0.0193066		73	-0.659493	0.499015	-0.884082		73	-0.0092546	0.0241359	-0.0265224
	74	-0.0454571	0.0724325	-0.0645733		74	-0.0403859	0.0562208	-0.0233288		74	-0.674832	0.508637	-0.905861		74	-0.0100593	0.0281585	-0.0281299
	75	-0.0471726	0.0732373	-0.0662291		75	-0.0436168	0.057827	-0.0281556		75	-0.690172	0.518259	-0.930061		75	-0.0088522	0.027354	-0.0257187
	76	-0.0471726	0.0756515	-0.0645733		76	-0.0436168	0.0570239	-0.0289601		76	-0.705512	0.528683	-0.955876		76	-0.0116688	0.0281585	-0.0265224
	77	-0.0506035	0.0764562	-0.0654012		77	-0.0411936	0.0594332	-0.0289601		77	-0.720854	0.539107	-0.980079		77	-0.0108641	0.0297675	-0.0297373
	78	-0.0480303	0.0764562	-0.0720246		78	-0.039578	0.0634487	-0.0257422		78	-0.735793	0.551134	-1.00751		78	-0.0092546	0.0297675	-0.0305411
	79	-0.0497458	0.0748468	-0.0703687		79	-0.0420013	0.0634487	-0.0265467		79	-0.750329	0.55835	-1.03494		79	-0.0100593	0.0297675	-0.0289336
	80	-0.0523189	0.077261	-0.0753363		80	-0.0436168	0.0666611	-0.0297646		80	-0.764462	0.568773	-1.06238		80	-0.0088522	0.030572	-0.0329523
	81	-0.0523189	0.074042	-0.0736804		81	-0.04604	0.0682673	-0.0273512		81	-0.776576	0.578394	-1.08497		81	-0.0092546	0.0297675	-0.033756
	82	-0.0557499	0.0780657	-0.0711966		82	-0.0468478	0.0690704	-0.0249378		82	-0.789095	0.588817	-1.10756		82	-0.0088522	0.0297675	-0.0289336
	83	-0.0523189	0.0780657	-0.0753363		83	-0.0476556	0.0698735	-0.0265467		83	-0.801615	0.600041	-1.12774		83	-0.00844985	0.028963	-0.0297373
	84	-0.0506035	0.0788705	-0.0720246		84	-0.0476556	0.0706766	-0.0289601		84	-0.812116	0.608058	-1.13581		84	-0.00804745	0.028963	-0.0313448
	85	-0.0514612	0.0804799	-0.0720246		85	-0.0444246	0.0674642	-0.0265467		85	-0.824233	0.625695	-1.13823		85	-0.0088522	0.0297675	-0.0305411
	86	-0.0540344	0.0812847	-0.079476		86	-0.0428091	0.0706766	-0.0313735		86	-0.835542	0.63772	-1.14065		86	-0.0108641	0.0345945	-0.0281299
	87	-0.0531767	0.0820894	-0.0769921		87	-0.0452323	0.0690704	-0.0313735		87	-0.84766	0.645737	-1.15034		87	-0.0100593	0.0329855	-0.0329523
	88	-0.0531767	0.0836989	-0.079476		88	-0.0436168	0.0682673	-0.0329825		88	-0.861395	0.658563	-1.17455		88	-0.0092546	0.035399	-0.0321485
	89	-0.0600386	0.0861131	-0.0827877		89	-0.0428091	0.0706766	-0.0353959		89	-0.87311	0.668984	-1.20118		89	-0.00965695	0.0370079	-0.0297373
	90	-0.0583231	0.0845036	-0.0852716		90	-0.0420013	0.074692	-0.0313735		90	-0.886038	0.680206	-1.23912		90	-0.0092546	0.0370079	-0.0265224
	91	-0.0557499	0.0836989	-0.0860995		91	-0.0468478	0.0730858	-0.0313735		91	-0.898158	0.69223	-1.27625		91	-0.0112665	0.03379	-0.0297373
	92	-0.061754	0.0828941	-0.0877554		92	-0.0452323	0.0779043	-0.0305691		92	-0.910279	0.70265	-1.32227		92	-0.0100593	0.03379	-0.033756
	93	-0.0634695	0.0845036	-0.0918952		93	-0.0476556	0.0762982	-0.0289601		93	-0.922805	0.712268	-1.36263		93	-0.0116688	0.0313765	-0.0313448
	94	-0.0626118	0.0869178	-0.0894113		94	-0.0492711	0.0779043	-0.0297646		94	-0.933715	0.72349	-1.40946		94	-0.0132784	0.03379	-0.033756
	95	-0.0608963	0.0885272	-0.0894113		95	-0.0516945	0.0787074	-0.0305691		95	-0.942605	0.729902	-1.44338		95	-0.012876	0.0329855	-0.0361672
	96	-0.061754	0.0917461	-0.0935511		96	-0.0476556	0.0819197	-0.0313735		96	-0.954728	0.748336	-1.47164		96	-0.0132784	0.0386169	-0.0361672
	97	-0.0583231	0.0917461	-0.096035		97	-0.0492711	0.0875412	-0.0313735		97	-0.963619	0.755549	-1.48779		97	-0.0152903	0.0362035	-0.0377747
	98	-0.0591808	0.0941603	-0.096035		98	-0.0484634	0.0875412	-0.032178		98	-0.972914	0.769976	-1.50314		98	-0.0164975	0.0394214	-0.0361672
	99	-0.0600386	0.0989885	-0.096035		99	-0.0492711	0.0915564	-0.0329825		99	-0.981401	0.778791	-1.51929		99	-0.0156928	0.0418349	-0.0345598
	100	-0.0600386	0.0981838	-0.096863		100	-0.0508866	0.0931625	-0.0329825		100	-0.989484	0.79482	-1.53625		100	-0.0156928	0.0402259	-0.0361672
	101	-0.0626118	0.0997932	-0.0993469		101	-0.0516945	0.0939656	-0.0337869		101	-0.997164	0.809245	-1.55483		101	-0.0152903	0.0410304	-0.0377747
	102	-0.0591808	0.0965744	-0.104315		102	-0.0541177	0.0979808	-0.0329825		102	-1.00484	0.818861	-1.58714		102	-0.0164975	0.0434438	-0.0377747
	103	-0.0643273	0.101403	-0.101831		103	-0.0533099	0.0979808	-0.0329825		103	-1.01252	0.833285	-1.61864		103	-0.0160951	0.0418349	-0.0393822
	104	-0.0660428	0.103817	-0.104315		104	-0.056541	0.0995869	-0.0305691		104	-1.02142	0.843703	-1.65418		104	-0.0173023	0.0418349	-0.0385785
	105	-0.0669005	0.108645	-0.103487		105	-0.0549255	0.10039	-0.0337869		105	-1.0295	0.859729	-1.67923		105	-0.0152903	0.0410304	-0.0409897
	106	-0.065185	0.111059	-0.101003		106	-0.0549255	0.103602	-0.0297646		106	-1.03637	0.870947	-1.68165		106	-0.0156928	0.0418349	-0.043401
	107	-0.0634695	0.110254	-0.105143		107	-0.0557333	0.102799	-0.0329825		107	-1.04607	0.882966	-1.67519		107	-0.0136808	0.0402259	-0.0425972
	108	-0.0660428	0.115887	-0.103487		108	-0.0597721	0.106011	-0.0353959		108	-1.05133	0.887774	-1.66388		108	-0.0160951	0.0426394	-0.043401
	109	-0.065185	0.113473	-0.103487		109	-0.06058	0.109223	-0.0362004		109	-1.05982	0.902997	-1.65741		109	-0.0164975	0.0450528	-0.0425972
	110	-0.0677583	0.115082	-0.107627		110	-0.0654266	0.111632	-0.0386138		110	-1.06669	0.916618	-1.67115		110	-0.0160951	0.0450528	-0.0425972
	111	-0.0729048	0.119106	-0.109283		111	-0.063811	0.115648	-0.0370049		111	-1.07195	0.926233	-1.69942		111	-0.0173023	0.0410304	-0.0425972
	112	-0.0711893	0.116692	-0.109283		112	-0.0662345	0.118057	-0.0418318		112	-1.0768	0.93825	-1.74467		112	-0.0185095	0.0426394	-0.0490273
	113	-0.0737626	0.120715	-0.113423		113	-0.0662345	0.11886	-0.0442453		113	-1.08125	0.952671	-1.80043		113	-0.0177047	0.0410304	-0.0482236
	114	-0.0763359	0.117496	-0.116734		114	-0.0686578	0.121269	-0.0482678		114	-1.08529	0.967893	-1.85942		114	-0.0201191	0.0442483	-0.0474198
	115	-0.0763359	0.123129	-0.115906		115	-0.0694656	0.121269	-0.0474632		115	-1.08812	0.982313	-1.92165		115	-0.0193143	0.0466617	-0.0490273
	116	-0.0737626	0.124738	-0.119219		116	-0.0743124	0.122875	-0.0498768		116		0.994329	-1.98955		116	-0.0185095	0.0466617	-0.0458123
	117	-0.0737626	0.123129	-0.120874		117	-0.0767358	0.125283	-0.0490723		117		1.00635	-2.05423		117	-0.0189119	0.0482707	-0.0490273
	118	-0.0780514	0.127152	-0.12253		118	-0.0783514	0.128495	-0.0490723		118		1.01916	-2.12053		118	-0.0193143	0.0474662	-0.0498311
	119	-0.0763359	0.128762	-0.123359		119	-0.0831984	0.130101	-0.0506813		119		1.03038	-2.17956		119	-0.0185095	0.0498796	-0.0522424
	120	-0.0789092	0.130371	-0.124187		120	-0.084814	0.134919	-0.0530948		120		1.0464	-2.24345		120	-0.0201191	0.0482707	-0.0514386
	121	-0.0806248	0.13198	-0.129155		121	-0.0896609	0.133313	-0.0563128		121		1.05841	-2.30735		121	-0.0213263	0.0514886	-0.0506349
	122	-0.0866292	0.131176	-0.126671		122	-0.0904688	0.134919	-0.0595309		122		1.07123	-2.37692		122	-0.0197167	0.0490752	-0.0514386
	123	-0.0831981	0.136004	-0.129155		123	-0.0961235	0.136525	-0.0579218		123		1.08244	-2.44731		123	-0.0213263	0.0530975	-0.0506349
	124	-0.0831981	0.139222	-0.132467		124	-0.0969314	0.136525	-0.0611399		124		1.09526	-2.51933		124	-0.0213263	0.0506841	-0.0514386
	125	-0.0814825	0.138418	-0.136607		125	-0.0961235	0.139737	-0.0651626		125		1.10647	-2.59783		125	-0.0205215	0.0482707	-0.0546537
	126	-0.0840559	0.139222	-0.136607		126	-0.0961235	0.142146	-0.0659671		126		1.11848	-2.67391		126	-0.0217287	0.053902	-0.0546537
	127	-0.0840559	0.140027	-0.139919		127	-0.100163	0.146964	-0.0651626		127		1.1321	-2.74596		127	-0.0237407	0.0563153	-0.0546537
	128	-0.0823403	0.14405	-0.144059		128	-0.103394	0.151782	-0.0635535		128		1.14251	-2.8245		128	-0.0245455	0.0595332	-0.0554575
	129	-0.0866292	0.14405	-0.146543		129	-0.10501	0.154994	-0.0595309		129		1.15612	-2.89981		129	-0.0245455	0.0579243	-0.0546537
	130	-0.0883448	0.142441	-0.145715		130	-0.106626	0.155797	-0.0587264		130		1.16894	-2.97918		130	-0.0245455	0.0579243	-0.05385
	131	-0.0900604	0.147269	-0.148199		131	-0.109049	0.161417	-0.062749		131		1.18255	-3.05857		131	-0.0241431	0.0587287	-0.0578688
	132	-0.0969227	0.144855	-0.150684		132	-0.106626	0.166235	-0.0651626		132		1.19376	-3.13796		132	-0.0245455	0.0587287	-0.0570651
	133	-0.0952071	0.145659	-0.153996		133	-0.106626	0.163826	-0.0667716		133		1.20017	-3.22872		133	-0.0253503	0.0579243	-0.0578688
	134	-0.0943493	0.149682	-0.155652		134	-0.108241	0.165432	-0.0699897		134		1.21778	-3.3203		134	-0.0245455	0.0530975	-0.0586726
	135	-0.0960649	0.147269	-0.16062		135	-0.110665	0.170249	-0.0707943		135		1.22819	-3.42243		135	-0.0249479	0.0555109	-0.0634953
	136	-0.0969227	0.15451	-0.159792		136	-0.110665	0.173461	-0.0740124		136		1.2394	-3.52459		136	-0.0265575	0.0579243	-0.0618877
	137	-0.0969227	0.152901	-0.161448		137	-0.109857	0.171855	-0.0740124		137		1.25061	-3.62758		137	-0.0265575	0.0587287	-0.0618877
	138	-0.100354	0.156924	-0.16062		138	-0.117936	0.17587	-0.0732079		138		1.26422	-3.74114		138	-0.0273624	0.0611421	-0.0642991
	139	-0.10207	0.156924	-0.162276		139	-0.120359	0.175067	-0.0804488		139		1.27303	-3.85877		139	-0.0273624	0.0635554	-0.0642991
	140	-0.106359	0.156924	-0.161448		140	-0.124399	0.178279	-0.0788397		140		1.28584	-3.99267		140	-0.0273624	0.0651643	-0.0651029
	141	-0.107216	0.160142	-0.164761		141	-0.12763	0.183096	-0.0788397		141		1.29865	-4.13634		141	-0.0273624	0.0667732	-0.0675143
	142	-0.108932	0.160947	-0.164761		142	-0.126015	0.184702	-0.0796442		142		1.30505	-4.28412		142	-0.0285695	0.0667732	-0.0675143
	143	-0.112363	0.161752	-0.168901		143	-0.129246	0.190322	-0.0820579		143		1.31466	-4.41001		143	-0.0281671	0.0683821	-0.0707295
	144	-0.111506	0.162556	-0.173041		144	-0.13167	0.191125	-0.0780352		144		1.32507	-4.47093		144	-0.0297768	0.0667732	-0.0691219
	145	-0.113221	0.167384	-0.175526		145	-0.129246	0.197548	-0.0812534		145		1.33708	-4.43275		145	-0.0289719	0.0659688	-0.0691219
	146	-0.118368	0.168993	-0.179666		146	-0.135709	0.199154	-0.0804488		146		1.34828	-4.35965		146	-0.0309841	0.0659688	-0.0747485
	147	-0.115795	0.169798	-0.18215		147	-0.137325	0.201563	-0.083667		147		1.36349	-5.98258		147	-0.0281671	0.0675777	-0.0771599
	148	-0.11751	0.173821	-0.186291		148	-0.138133	0.203168	-0.0820579		148		1.3675			148	-0.0305816	0.0691865	-0.0755523
	149	-0.120942	0.173821	-0.185463		149	-0.14298	0.207986	-0.0828624		149		1.3787			149	-0.0289719	0.0724043	-0.0747485
	150	-0.120084	0.173016	-0.188775		150	-0.144596	0.207986	-0.0852761		150		1.38751			150	-0.0293744	0.075622	-0.0779637
	151	-0.126947	0.177039	-0.192088		151	-0.145404	0.215211	-0.0844716		151		1.39631			151	-0.0317889	0.0772309	-0.0763561
	152	-0.127804	0.176234	-0.1954		152	-0.14702	0.216817	-0.0868853		152		1.39951			152	-0.0305816	0.075622	-0.0763561
	153	-0.126947	0.178648	-0.196228		153	-0.151868	0.221634	-0.0876898		153		1.40832			153	-0.0309841	0.0732087	-0.0803752
	154	-0.12952	0.185085	-0.20451		154	-0.153483	0.220831	-0.089299		154		1.41872			154	-0.0313865	0.0732087	-0.0819828
	155	-0.12952	0.189107	-0.206166		155	-0.157523	0.226451	-0.0901035		155		1.43073			155	-0.0313865	0.0724043	-0.0835904
	156	-0.132952	0.192326	-0.20865		156	-0.158331	0.22886	-0.0941264		156		1.43873			156	-0.0317889	0.0732087	-0.090021
	157	-0.131236	0.193935	-0.211135		157	-0.163179	0.23448	-0.0981493		157		1.44914			157	-0.0309841	0.075622	-0.0892172
	158	-0.132952	0.196348	-0.216104		158	-0.168834	0.236085	-0.0989538		158		1.45634			158	-0.0313865	0.0748176	-0.0932364
	159	-0.132952	0.196348	-0.215276		159	-0.16641	0.240099	-0.101368		159		1.46835			159	-0.0329961	0.0772309	-0.0956479
	160	-0.136383	0.196348	-0.222729		160	-0.172066	0.243311	-0.101368		160		1.47395			160	-0.0342034	0.0788397	-0.0972556
	161	-0.137241	0.198762	-0.221073		161	-0.17045	0.246522	-0.105391		161		1.47715			161	-0.0342034	0.081253	-0.0988633
	162	-0.143246	0.196348	-0.223557		162	-0.177722	0.249733	-0.106195		162		1.48195			162	-0.035813	0.0836662	-0.0980594
	163	-0.140672	0.202785	-0.231011		163	-0.180146	0.250536	-0.107		163		1.48996			163	-0.0378252	0.0820574	-0.0964517
	164	-0.146678	0.20198	-0.233495		164	-0.181762	0.249733	-0.109414		164		1.49716			164	-0.0394349	0.081253	-0.0972556
	165	-0.146678	0.203589	-0.23598		165	-0.188226	0.25455	-0.108609		165		1.50516			165	-0.0382276	0.0804486	-0.0972556
	166	-0.146678	0.209221	-0.23598		166	-0.192265	0.257761	-0.112632		166		1.50836			166	-0.0390324	0.0852751	-0.0988633
	167	-0.147535	0.208417	-0.234324		167	-0.198729	0.265789	-0.113436		167		1.51476			167	-0.0366179	0.0860795	-0.0964517
	168	-0.150109	0.212439	-0.239293		168	-0.202769	0.268197	-0.115046		168		1.52277			168	-0.0378252	0.0901015	-0.0996671
	169	-0.150967	0.21968	-0.236808		169	-0.202769	0.274619	-0.118264		169		1.52997			169	-0.0366179	0.0884927	-0.102079
	170	-0.150967	0.222898	-0.236808		170	-0.209234	0.278633	-0.119069		170		1.53557			170	-0.0362155	0.0933191	-0.106098
	171	-0.154398	0.22692	-0.243434		171	-0.21085	0.282647	-0.122287		171		1.54597			171	-0.0390324	0.0941235	-0.107706
	172	-0.156972	0.226116	-0.245918		172	-0.215698	0.285055	-0.12792		172		1.54757			172	-0.0402397	0.0925147	-0.10851
	173	-0.158688	0.226116	-0.253372		173	-0.222162	0.291477	-0.130334		173		1.55317			173	-0.041447	0.0957323	-0.10851
	174	-0.156972	0.230138	-0.255857		174	-0.224586	0.293082	-0.128724		174		1.56038			174	-0.0430567	0.0973411	-0.111725
	175	-0.162119	0.230943	-0.257513		175	-0.232667	0.297096	-0.134357		175		1.56518			175	-0.045069	0.0981455	-0.111725
	176	-0.158688	0.234965	-0.258342		176	-0.234283	0.30111	-0.137575		176		1.56758			176	-0.0466787	0.0965367	-0.114137
	177	-0.161262	0.234965	-0.261655		177	-0.240747	0.308334	-0.139185		177		1.56918			177	-0.0446665	0.0965367	-0.11494
	178	-0.161262	0.233356	-0.265796		178	-0.239939	0.31315	-0.139989		178		1.57078			178	-0.0470812	0.0949279	-0.116548
	179	-0.162977	0.238988	-0.269109		179	-0.24802	0.311545	-0.145622		179		1.57478			179	-0.0462762	0.0949279	-0.119764
	180	-0.163835	0.238988	-0.272422		180	-0.250444	0.319572	-0.14884		180		1.57398			180	-0.0466787	0.0965367	-0.123783
	181	-0.167267	0.241401	-0.27325		181	-0.254485	0.322783	-0.153668		181		1.57958			181	-0.0474836	0.0973411	-0.123783
	182	-0.170699	0.241401	-0.276563		182	-0.260141	0.328401	-0.157692		182		1.58038			182	-0.0482884	0.103776	-0.12941
	183	-0.17413	0.244619	-0.279048		183	-0.26095	0.330007	-0.159301		183		1.58278			183	-0.0474836	0.103776	-0.131822
	184	-0.177562	0.245424	-0.281532		184	-0.265798	0.340441	-0.160911		184		1.58438			184	-0.0490934	0.103776	-0.135038
	185	-0.175846	0.251859	-0.280704		185	-0.265798	0.341244	-0.163325		185		1.58758			185	-0.0498982	0.106994	-0.135038
	186	-0.17842	0.255077	-0.285674		186	-0.274687	0.34606	-0.167348		186		1.58998			186	-0.0511055	0.107798	-0.139057
	187	-0.18271	0.256686	-0.290643		187	-0.275496	0.350073	-0.167348		187		1.59398			187	-0.0503007	0.109407	-0.140665
	188	-0.176704	0.259904	-0.293957		188	-0.283577	0.353284	-0.168153		188		1.59958			188	-0.0511055	0.108602	-0.144685
	189	-0.185283	0.265535	-0.298098		189	-0.288426	0.360507	-0.172176		189		1.60518			189	-0.0511055	0.108602	-0.143881
	190	-0.184425	0.266339	-0.300583		190	-0.293275	0.367731	-0.1762		190		1.60678			190	-0.0523129	0.115038	-0.150312
	191	-0.187857	0.267948	-0.303068		191	-0.300548	0.371744	-0.177809		191		1.60758			191	-0.05513	0.115038	-0.149508
	192	-0.188715	0.270362	-0.311351		192	-0.304589	0.37656	-0.182637		192		1.60678			192	-0.0539227	0.114233	-0.151116
	193	-0.192147	0.275993	-0.316321		193	-0.314287	0.377362	-0.18827		193		1.60838			193	-0.05513	0.117451	-0.155136
	194	-0.193005	0.280819	-0.322947		194	-0.318328	0.382178	-0.189075		194		1.60758			194	-0.0547276	0.118255	-0.158351
	195	-0.198153	0.280819	-0.329574		195	-0.32641	0.386993	-0.191489		195		1.60598			195	-0.0547276	0.118255	-0.165587
	196	-0.203301	0.283232	-0.335372		196	-0.332876	0.393414	-0.193903		196		1.60598			196	-0.0563374	0.116646	-0.167195
	197	-0.201585	0.288863	-0.341171		197	-0.34015	0.397427	-0.194708		197		1.60518			197	-0.0571424	0.119059	-0.172019
	198	-0.206732	0.294494	-0.341171		198	-0.342575	0.402242	-0.195513		198		1.60438			198	-0.0575448	0.122277	-0.167999
	199	-0.209306	0.295298	-0.348626		199	-0.351465	0.405452	-0.197122		199		1.60758			199	-0.0579472	0.123885	-0.172019
	200	-0.211022	0.297712	-0.351111		200	-0.357931	0.413478	-0.202756		200		1.60998			200	-0.0591546	0.125494	-0.173626
	201	-0.215312	0.29932	-0.353596		201	-0.365206	0.419095	-0.205975		201		1.60918			201	-0.060362	0.128712	-0.176842
	202	-0.219602	0.300929	-0.356081		202	-0.369247	0.419095	-0.211608		202		1.61318			202	-0.0619718	0.127907	-0.175234
	203	-0.22475	0.302538	-0.366022		203	-0.375713	0.425516	-0.210803		203		1.61559			203	-0.0607645	0.129516	-0.176842
	204	-0.227324	0.304951	-0.371821		204	-0.381371	0.431133	-0.218046							204	-0.0611669	0.13032	-0.18247
	205	-0.228182	0.30656	-0.375134		205	-0.391071	0.436751	-0.218046							205	-0.0631792	0.129516	-0.188902
	206	-0.231614	0.310582	-0.38259		206	-0.400771	0.442368	-0.22368							206	-0.0635818	0.127907	-0.192118
	207	-0.230756	0.317821	-0.388389		207	-0.405621	0.448788	-0.227703							207	-0.0647892	0.131929	-0.192922
	208	-0.232472	0.317821	-0.396674		208	-0.416938	0.452801	-0.233337							208	-0.0668015	0.137559	-0.19453
	209	-0.236762	0.324256	-0.39833		209	-0.419363	0.458418	-0.236556							209	-0.0684114	0.138364	-0.19855
	210	-0.238479	0.326669	-0.407443		210	-0.428254	0.461628	-0.237361							210	-0.0700213	0.139972	-0.20257
	211	-0.240195	0.329082	-0.409929		211	-0.438764	0.468047	-0.23897							211	-0.0728387	0.139972	-0.201766
	212	-0.241053	0.335516	-0.409929		212	-0.446039	0.476874	-0.245409							212	-0.0736436	0.139168	-0.207394
	213	-0.244485	0.341147	-0.419042		213	-0.454931	0.483294	-0.247019							213	-0.0748511	0.144798	-0.209002
	214	-0.246201	0.341147	-0.426499		214	-0.463016	0.485701	-0.252652							214	-0.0772659	0.144798	-0.212218
	215	-0.250491	0.344364	-0.433955		215	-0.474334	0.494527	-0.255872							215	-0.0772659	0.144798	-0.217846
	216	-0.252207	0.347581	-0.448868		216	-0.485652	0.501749	-0.259896							216	-0.0760585	0.145602	-0.221867
	217	-0.258213	0.34919	-0.452182		217	-0.491311	0.507366	-0.269554							217	-0.0772659	0.151233	-0.223475
	218	-0.260788	0.35482	-0.458811		218	-0.503439	0.516192	-0.275993							218	-0.0784735	0.147211	-0.229907
	219	-0.26422	0.354016	-0.467925		219	-0.510715	0.520204	-0.278408							219	-0.0772659	0.150428	-0.233927
	220	-0.266794	0.359646	-0.472896		220	-0.522843	0.528228	-0.279213							220	-0.0784735	0.151233	-0.234732
	221	-0.269368	0.364471	-0.477868		221	-0.535779	0.531437	-0.285651							221	-0.0800834	0.147211	-0.239556
	222	-0.275375	0.363667	-0.483668		222	-0.547099	0.537856	-0.286456							222	-0.0820959	0.153645	-0.245184
	223	-0.275375	0.372514	-0.493611		223	-0.560036	0.545879	-0.294505							223	-0.0820959	0.153645	-0.247597
	224	-0.28224	0.376535	-0.498583		224	-0.575399	0.552298	-0.29853							224	-0.0837059	0.157667	-0.251617
	225	-0.285672	0.380557	-0.501068		225	-0.584294	0.558716	-0.304164							225	-0.0829009	0.158471	-0.25805
	226	-0.289105	0.386186	-0.510183		226	-0.59885	0.565937	-0.305774							226	-0.0816934	0.157667	-0.263679
	227	-0.295111	0.395837	-0.517641		227	-0.610171	0.577169	-0.315433							227	-0.0824984	0.162493	-0.26207
	228	-0.297686	0.397446	-0.526756		228	-0.624727	0.582785	-0.318653							228	-0.0853159	0.162493	-0.268503
	229	-0.298544	0.399858	-0.535871		229	-0.637666	0.587599	-0.324287							229	-0.0861209	0.16571	-0.270916
	230	-0.305409	0.405488	-0.544158		230	-0.648988	0.595621	-0.329922							230	-0.0881334	0.167319	-0.274132
	231	-0.304551	0.406292	-0.552445		231	-0.665163	0.599632	-0.335556							231	-0.090951	0.170536	-0.278957
	232	-0.307983	0.409509	-0.560732		232	-0.679721	0.60605	-0.344411							232	-0.0929635	0.16571	-0.282978
	233	-0.31399	0.411117	-0.567362		233	-0.695088	0.611666	-0.350046							233	-0.0933661	0.172948	-0.28539
	234	-0.31399	0.41353	-0.576478		234	-0.711264	0.618083	-0.354071							234	-0.0921585	0.172948	-0.291823
	235	-0.319997	0.420768	-0.585594		235	-0.726632	0.629314	-0.355681							235	-0.092561	0.176166	-0.294236
	236	-0.326004	0.427201	-0.595539		236	-0.746045	0.63493	-0.360511							236	-0.0949761	0.178578	-0.297452
	237	-0.334586	0.42881	-0.602169		237	-0.760605	0.644556	-0.364536							237	-0.0933661	0.180991	-0.303886
	238	-0.338019	0.436851	-0.611286		238	-0.780828	0.651775	-0.375001							238	-0.0965862	0.178578	-0.305494
	239	-0.341452	0.440872	-0.618745		239	-0.795389	0.65739	-0.383051							239	-0.0981963	0.181795	-0.312732
	240	-0.344884	0.446501	-0.627862		240	-0.817231	0.663807	-0.392712							240	-0.0998064	0.185012	-0.317557
	241	-0.348317	0.45213	-0.639465		241	-0.838265	0.669422	-0.403983							241	-0.100209	0.187425	-0.32399
	242	-0.350034	0.456955	-0.645267		242	-0.860919	0.674235	-0.415254							242	-0.102222	0.189838	-0.325599
	243	-0.350892	0.462584	-0.656871		243	-0.881955	0.681454	-0.426525							243	-0.102624	0.192251	-0.32962
	244	-0.356041	0.468213	-0.668475		244	-0.907038	0.688673	-0.437797							244	-0.104234	0.192251	-0.333641
	245	-0.359474	0.476254	-0.675935		245	-0.931312	0.693486	-0.450679							245	-0.105039	0.193859	-0.333641
	246	-0.36634	0.478666	-0.686711		246	-0.953161	0.701506	-0.461951							246	-0.105442	0.194663	-0.340879
	247	-0.370631	0.485903	-0.697487		247	-0.976628	0.707121	-0.474029							247	-0.107857	0.19788	-0.342487
	248	-0.374064	0.488315	-0.71075		248	-1.0001	0.713537	-0.488522							248	-0.109467	0.196272	-0.349726
	249	-0.376639	0.489923	-0.71904		249	-1.02842	0.71835	-0.501406							249	-0.110675	0.198685	-0.352943
	250	-0.38093	0.497964	-0.727329		250	-1.04947	0.725568	-0.511069							250	-0.111077	0.200293	-0.360181
	251	-0.383505	0.502789	-0.740593		251	-1.08184	0.727172	-0.524758							251	-0.113493	0.202706	-0.365006
	252	-0.384363	0.506005	-0.754686		252	-1.11017	0.735995	-0.535226							252	-0.115505	0.205923	-0.374658
	253	-0.392087	0.514045	-0.760489		253	-1.13527	0.740807	-0.547306							253	-0.1147	0.206727	-0.384309
	254	-0.391229	0.520477	-0.773754		254	-1.16765	0.748025	-0.559385							254	-0.115505	0.210748	-0.388331
	255	-0.398095	0.524498	-0.788677		255	-1.20165	0.752837	-0.577908							255	-0.116713	0.213161	-0.393961
	256	-0.40582	0.533342	-0.803601		256	-1.23242	0.755243	-0.591599							256	-0.118726	0.214769	-0.398787
	257	-0.411828	0.536558	-0.818525		257	-1.26642	0.758451	-0.614955							257	-0.119531	0.213161	-0.4012
	258	-0.417836	0.53897	-0.831791		258	-1.29962	0.763263	-0.636702							258	-0.122751	0.21879	-0.409243
	259	-0.42127	0.543794	-0.846715		259	-1.33849	0.766471	-0.661671							259	-0.124362	0.222007	-0.412461
	260	-0.42642	0.548618	-0.864957		260	-1.37332	0.772886	-0.682614							260	-0.125569	0.219594	-0.422113
	261	-0.430711	0.551834	-0.878225		261	-1.40652	0.776896	-0.707586							261	-0.128387	0.222007	-0.426135
	262	-0.434144	0.559873	-0.896468		262	-1.44702	0.7785	-0.733364							262	-0.12879	0.225223	-0.433374
	263	-0.439295	0.567109	-0.910565		263	-1.4859	0.781708	-0.755116							263	-0.131205	0.232461	-0.440614
	264	-0.443586	0.572737	-0.926322		264	-1.52479	0.788124	-0.780897							264	-0.133218	0.230853	-0.443831
	265	-0.449595	0.579168	-0.942078		265	-1.5653	0.787322	-0.807485							265	-0.13201	0.232461	-0.451071
	266	-0.455603	0.582384	-0.955348		266	-1.60662	0.791331	-0.83488							266	-0.134426	0.236482	-0.459115
	267	-0.461612	0.591227	-0.968617		267	-1.652	0.796143	-0.863082							267	-0.136036	0.236482	-0.466355
	268	-0.464187	0.592835	-0.984375		268	-1.70143	0.801756	-0.891286							268	-0.138049	0.234874	-0.47279
	269	-0.465046	0.602482	-1.00096		269	-1.74438	0.80737	-0.925133							269	-0.138854	0.238895	-0.478422
	270	-0.474488	0.607305	-1.01589		270	-1.79788	0.808974	-0.956564							270	-0.140062	0.242111	-0.489684
	271	-0.477922	0.612129	-1.03331		271	-1.84732	0.814587	-0.98558							271	-0.143283	0.239699	-0.494511
	272	-0.488223	0.620167	-1.04741		272	-1.90569	0.815389	-1.02024							272	-0.144088	0.24372	-0.501751
	273	-0.493373	0.624991	-1.06566		273	-1.96569	0.818596	-1.05006							273	-0.148114	0.246936	-0.507383
	274	-0.500241	0.625794	-1.08889		274	-2.02651	0.822606	-1.07828							274	-0.148517	0.248544	-0.513014
	275	-0.507108	0.635441	-1.1088		275	-2.0995	0.825011	-1.11133							275	-0.148517	0.253369	-0.518646
	276	-0.509684	0.642675	-1.1312		276	-2.16925	0.829021	-1.13632							276	-0.149724	0.255782	-0.524278
	277	-0.513976	0.646695	-1.15526		277	-2.24957	0.83303	-1.17099							277	-0.152543	0.258998	-0.533932
	278	-0.520844	0.654733	-1.17849		278	-2.33557	0.832228	-1.20486							278	-0.155763	0.260606	-0.541173
	279	-0.525136	0.662771	-1.20587		279	-2.43133	0.83704	-1.24357							279	-0.157777	0.263823	-0.546805
	280	-0.536297	0.670809	-1.22827		280	-2.53198	0.835436	-1.28792							280	-0.15979	0.266235	-0.55485
	281	-0.540589	0.674024	-1.25649		281	-2.64239	0.838643	-1.33551							281	-0.1614	0.268648	-0.561287
	282	-0.548316	0.682866	-1.28387		282	-2.76256	0.839445	-1.38068							282	-0.163816	0.268648	-0.571747
	283	-0.554326	0.690099	-1.30711		283	-2.88683	0.843454	-1.43069							283	-0.165426	0.268648	-0.582207
	284	-0.559477	0.695726	-1.32869		284	-3.09158	0.844256	-1.48313							284	-0.166232	0.273473	-0.589448
	285	-0.568062	0.703763	-1.35441		285	-5.20073	0.849067	-1.53799							285	-0.16905	0.274277	-0.598299
	286	-0.573214	0.710997	-1.37848		286		0.849869	-1.5969							286	-0.171466	0.278297	-0.606346
	287	-0.577507	0.719034	-1.4009		287		0.853878	-1.65743							287	-0.174687	0.283926	-0.611979
	288	-0.58781	0.72466	-1.43327		288		0.855482	-1.71877							288	-0.176298	0.28875	-0.620025
	289	-0.596395	0.732697	-1.45485		289		0.858689	-1.78738							289	-0.179519	0.291163	-0.627267
	290	-0.602406	0.73993	-1.48308		290		0.858689	-1.85439							290	-0.181129	0.291163	-0.636924
	291	-0.60584	0.746359	-1.50715		291		0.857086	-1.92706							291	-0.183948	0.294379	-0.648995
	292	-0.613568	0.7552	-1.53787		292		0.855482	-1.99975							292	-0.184753	0.292771	-0.657042
	293	-0.619578	0.760022	-1.56527		293		0.856284	-2.07001							293	-0.188377	0.298399	-0.666699
	294	-0.62473	0.768862	-1.59766		294		0.857086	-2.14756							294	-0.189988	0.299203	-0.673942
	295	-0.631599	0.778505	-1.63004		295		0.857888	-2.2227							295	-0.192404	0.301616	-0.684404
	296	-0.639327	0.784934	-1.66243		296		0.8635	-2.29704							296	-0.195625	0.304832	-0.691647
	297	-0.642762	0.797792	-1.6998		297		0.865104	-2.37462							297	-0.198042	0.30644	-0.703719
	298	-0.654783	0.803417	-1.73552		298		0.866708	-2.4506							298	-0.202068	0.31448	-0.711767
	299	-0.660794	0.811453	-1.76708		299		0.871518	-2.52579							299	-0.204887	0.316089	-0.723035
	300	-0.671099	0.81547	-1.80529		300		0.871518	-2.59532							300	-0.20972	0.320913	-0.731083
	301	-0.682262	0.824309	-1.83852		301		0.869915	-2.6689							301	-0.21133	0.324129	-0.744766
	302	-0.687415	0.833148	-1.8759		302		0.870717	-2.73361							302	-0.21576	0.324129	-0.75523
	303	-0.69772	0.84038	-1.91163		303		0.870717	-2.78861							303	-0.218176	0.323325	-0.765693
	304	-0.70459	0.847612	-1.94736		304		0.869113	-2.82986							304	-0.220593	0.325737	-0.780182
	305	-0.708884	0.854843	-1.98891		305		0.870717	-2.85494							305	-0.223412	0.326541	-0.789841
	306	-0.714895	0.863682	-2.02713		306		0.87232	-2.87274							306	-0.22462	0.330561	-0.795476
	307	-0.719189	0.869306	-2.06869		307		0.875527	-2.88245							307	-0.227036	0.332169	-0.807551
	308	-0.724342	0.876537	-2.1144		308		0.87232	-2.8962							308	-0.22905	0.333777	-0.813186
	309	-0.735507	0.887786	-2.16345		309		0.875527	-2.92047							309	-0.231869	0.338601	-0.821235
	310	-0.743236	0.89341	-2.21499		310		0.869915	-2.9585							310	-0.23348	0.347445	-0.826066
	311	-0.75526	0.903854	-2.26737		311		0.869915	-2.99977							311	-0.235494	0.346641	-0.835726
	312	-0.761272	0.912692	-2.32308		312		0.869113	-3.04914							312	-0.239924	0.349857	-0.842166
	313	-0.772437	0.921529	-2.37962		313		0.869113	-3.10579							313	-0.243146	0.354681	-0.852632
	314	-0.779308	0.932776	-2.43618		314		0.873924	-3.17136							314	-0.244354	0.359505	-0.859072
	315	-0.787038	0.9384	-2.49689		315		0.871518	-3.2345							315	-0.249187	0.361113	-0.869538
	316	-0.793051	0.947237	-2.56344		316		0.871518	-3.29118							316	-0.250798	0.365937	-0.878394
	317	-0.797346	0.958484	-2.62834		317		0.869915	-3.33086							317	-0.254021	0.366741	-0.88725
	318	-0.80164	0.971337	-2.69657		318		0.869113	-3.35758							318	-0.256437	0.369957	-0.896106
	319	-0.806794	0.978566	-2.76814		319		0.867509	-3.36487							319	-0.259257	0.373173	-0.906573
	320	-0.813665	0.984189	-2.83722		320		0.861897	-3.35434							320	-0.262479	0.375584	-0.919455
	321	-0.818819	0.993829			321		0.860293	-3.3341							321	-0.266104	0.3788	-0.926702
	322	-0.828268	1.00266			322		0.857888								322	-0.270132	0.381212	-0.937169
	323	-0.841152	1.01471			323		0.856284								323	-0.273354	0.382016	-0.947637
	324	-0.854037	1.02194			324		0.857086								324	-0.276577	0.385232	-0.954884
	325	-0.863487	1.03399			325		0.853878								325	-0.280202	0.391663	-0.966962
	326	-0.879808	1.04202			326		0.853878								326	-0.285842	0.392467	-0.981456
	327	-0.890117	1.05086			327		0.856284								327	-0.288661	0.398094	-0.988704
	328	-0.899567	1.0613			328		0.860293								328	-0.29269	0.399702	-1.004
	329	-0.910735	1.06692			329		0.861095								329	-0.295912	0.406134	-1.01689
	330	-0.917608	1.08138			330		0.859491								330	-0.299538	0.409349	-1.02816
	331	-0.92534	1.09182			331		0.861095								331	-0.302358	0.412565	-1.04105
	332	-0.934791	1.10306			332		0.860293								332	-0.306789	0.417388	-1.05313
	333	-0.943382	1.1127			333		0.860293								333	-0.309609	0.421407	-1.06924
	334	-0.958847	1.12153			334		0.857086								334	-0.312832	0.423819	-1.0789
	335	-0.97689	1.13438			335		0.853878								335	-0.315652	0.423819	-1.0934
	336	-0.988919	1.14643			336		0.855482								336	-0.32089	0.427838	-1.10387
	337	-1.00782	1.15446			337		0.850671								337	-0.323307	0.433465	-1.11837
	338	-1.02329	1.1649			338		0.849869								338	-0.328142	0.433465	-1.13206
	339	-1.04219	1.17212			339		0.849869								339	-0.332573	0.439896	-1.14898
	340	-1.06196	1.18256			340		0.853076								340	-0.338214	0.445523	-1.16428
	341	-1.07657	1.18979			341		0.850671								341	-0.340631	0.447131	-1.18523
	342	-1.09719	1.19862			342		0.84586								342	-0.344661	0.451954	-1.20134
	343	-1.11438	1.20986			343		0.841851								343	-0.347481	0.454365	-1.21745
	344	-1.13587	1.22191			344		0.83303								344	-0.349898	0.4616	-1.23759
	345	-1.15134	1.23395			345		0.826615								345	-0.354331	0.462403	-1.2521
	346	-1.16681	1.2468			346		0.822606								346	-0.358763	0.464815	-1.26579
	347	-1.18314	1.25402			347		0.815389								347	-0.364807	0.469637	-1.28432
	348	-1.49266	1.26687			348		0.812181								348	-0.371254	0.472049	-1.29722
	349		1.2757			349		0.810577								349	-0.374881	0.477675	-1.3085
	350		1.29015			350		0.808172								350	-0.379314	0.480891	-1.32784
	351		1.29818			351		0.806568								351	-0.38294	0.48491	-1.33751
	352		1.3046			352		0.806568								352	-0.387373	0.490536	-1.34637
	353		1.31744			353		0.802558								353	-0.390597	0.490536	-1.36168
	354		1.32627			354		0.798549								354	-0.394224	0.496966	-1.37377
	355		1.33751			355		0.789727								355	-0.397851	0.499377	-1.38586
	356		1.34634			356		0.780906								356	-0.402284	0.501788	-1.39634
	357		1.35517			357		0.768075								357	-0.406314	0.505003	-1.4052
	358		1.36802			358		0.752837								358	-0.409941	0.511433	-1.41568
	359		1.37283			359		0.734391								359	-0.415181	0.515452	-1.42535
	360		1.38327			360		0.719152								360	-0.419211	0.518667	-1.4326
	361		1.39531			361		0.704715								361	-0.422032	0.5259	-1.43905
	362		1.40494			362		0.689475								362	-0.426063	0.530722	-1.45195
	363		1.41778			363		0.67985								363	-0.430093	0.534741	-1.46565
	364		1.42661			364		0.667016								364	-0.432512	0.539563	-1.47452
	365		1.43704			365		0.651775								365	-0.436542	0.544385	-1.4858
	366		1.44828													366	-0.44017	0.552422	-1.50273
	367		1.46192													367	-0.444604	0.553226	-1.5124
	368		1.47476													368	-0.449038	0.558048	-1.52127
	369		1.48439													369	-0.453875	0.560459	-1.53578
	370		1.49562													370	-0.458309	0.56528	-1.54787
	371		1.50766													371	-0.463146	0.57171	-1.56077
	372		1.51408													372	-0.469596	0.575728	-1.56883
	373		1.52291													373	-0.47403	0.579746	-1.57689
	374		1.53093													374	-0.477255	0.583764	-1.58254
	375		1.53655													375	-0.480883	0.587782	-1.58576
	376		1.54698													376	-0.484915	0.5918	-1.58899
	377		1.555													377	-0.490156	0.596622	-1.58818
	378		1.56463													378	-0.492574	0.603854	-1.58899
	379		1.57346													379	-0.4958	0.605461	-1.58899
	380		1.5863													380	-0.500638	0.611086
	381		1.59592													381	-0.504266	0.6143
	382		1.61117													382	-0.507491	0.619925
	383		1.61919													383	-0.511523	0.627157
	384		1.62481													384	-0.514749	0.629568
	385		1.63122													385	-0.513539	0.635193
	386		1.64486													386	-0.515555	0.63921
	387		1.64968													387	-0.514749	0.644835
	388		1.66251													388	-0.515555	0.649656
	389		1.67294													389	-0.517571	0.656888
	390		1.68176													390	-0.51999	0.663316
	391		1.69139													391	-0.518378	0.667333
	392		1.70182													392	-0.52241	0.675368
	393		1.71225													393	-0.524426	0.680188
	394		1.72027													394	-0.525232	0.679385
	395		1.72989													395	-0.525635	0.683402
	396		1.73791													396	-0.525635	0.685813
	397		1.75155													397	-0.524829	0.691437
	398		1.76037													398	-0.526038	0.697061
	399		1.7724													399	-0.526442	0.701881
	400		1.78042													400	-0.526038	0.708309
	401		1.79165													401	-0.526442	0.714736
	402		1.80127													402	-0.525635	0.718753
	403		1.8125													403	-0.524829	0.721967
	404		1.82052													404	-0.523619	0.729197
	405		1.83014													405	-0.523216	0.734018
	406		1.83576													406	-0.52241	0.738034
	407		1.84458													407	-0.522813	0.744461
	408		1.8526													408	-0.523619	0.751692
	409		1.85981													409	-0.524829	0.756512
	410		1.86623													410	-0.525635	0.760528
	411		1.87345													411	-0.52241	0.763742
	412		1.87665													412	-0.524426	0.769365
	413		1.88547													413	-0.522813	0.776595
	414		1.89189													414	-0.522006	0.779808
	415		1.90071													415	-0.520394	0.783824
	416		1.91113													416	-0.520394	0.791054
	417		1.91995													417	-0.522813	0.793464
	418		1.92637													418	-0.525635	0.8023
	419		1.93519													419	-0.526442	0.807923
	420		1.9408													420	-0.528054	0.811136
	421		1.94561													421	-0.53007	0.816758
	422		1.95202													422	-0.531683	0.823184
	423		1.95603													423	-0.53249	0.824791
	424		1.96245													424		0.83202
	425		1.96726													425		0.830413
	426		1.97367													426		0.839249
	427		1.97928													427		0.840855
	428		1.9873													428		0.851297
	429		1.99291													429		0.8521
	430		1.99852													430		0.859329
	431		1.99932													431		0.864951
	432		2.00894													432		0.870573
	433		2.01055													433		0.874589
	434		2.01135													434		0.879408
	435		2.01776													435		0.880211
	436		2.02337													436		0.885833
	437		2.02658													437		0.889045
	438		2.03139													438		0.891455
	439		2.0378													439		0.897076
	440		2.0386													440		0.90591
	441		2.04662													441		0.909926
	442		2.04983													442		0.914745
	443		2.05464													443		0.916351
	444		2.06105													444		0.920366
	445		2.06906													445		0.924381
	446		2.07387													446		0.9292
	447		2.07868													447		0.934821
	448		2.07949													448		0.938837
	449		2.08189													449		0.944458
	450		2.08029													450		0.952488
	451		2.08109													451		0.954094
	452		2.08429													452		0.954897
	453		2.08349													453		0.957306
	454		2.08429													454		0.963731
	455		2.0899													455		0.963731
	456		2.0883													456		0.966942
	457		2.0899													457		0.968549
	458		2.09391													458		0.970958
	459		2.09471													459		0.972564
	460		2.09712													460		0.975775
	461		2.09792													461		0.982199
	462		2.09712													462		0.986214
	463		2.09231													463		0.988623
	464		2.09552													464		0.990229
	465		2.09071													465		0.999865
	466		2.09151													466		0.998259
	467		2.09231													467		1.00388
	468		2.09071													468		1.00629
	469		2.0899													469		1.01111
	470		2.0851													470		1.01111
	471		2.0851													471		1.01351
	472		2.0851													472		1.01432
	473		2.0859													473		1.01191
	474		2.08349													474		1.01592
	475		2.08429													475		1.01914
	476		2.07949													476		1.01994
	477		2.07708													477		1.02235
	478		2.07147													478		1.02636
	479		2.06906													479		1.02957
	480		2.06586													480		1.02957
	481		2.06265													481		1.03038
	482		2.06105													482		1.03439
	483		2.05624													483		1.03439
	484		2.05223													484		1.036
	485		2.04502													485		1.03439
	486		2.04341													486		1.0376
	487		2.0354													487		1.04162
	488		2.02979													488		1.04242
	489		2.02498													489		1.04242
	490		2.02017													490		1.04081
	491		2.01295													491		1.04081
	492		2.00975													492		1.04402
	493		2.00494													493		1.04483
	494		1.99932
	495		1.99852
	496		1.99211
	497		1.98409
	498		1.97848
	499		1.96886
	500		1.96004
	501		1.95443
	502		1.94561
								0
								0
								0
								0
								0
								0
